# Supplementary material for: Proteomic Study Revealed a Distinction Between Human Dermal Fibroblasts and Mesenchymal Stem Cells from Different Sources
Source: Stem Cell Rev Rep. 2025 Jun 27;21(7):2237–52. doi: 10.1007/s12015-025-10926-4 (PMC12408728; doi:10.1007/s12015-025-10926-4)
Supplement: Supplementary file 2 — Supplementary Material 2 [file 12015_2025_10926_MOESM2_ESM.xlsx]

## Sheet: cover list
Proteomic study revealed a distinction between human dermal fibroblasts and mesenchymal stem cells from different sources
Slavomíra Nováková1, Zuzana Hatoková1, Maksym Danchenko2#, Gábor Beke3, Luboš Kľučár3, Lucia Slovinská4, Denisa Harvanová4, Peter Baráth5, Ján Strnádel1, Erika Halašová1, Henrieta Škovierová1
1	Biomedical Centre Martin, Jessenius Faculty of Medicine in Martin, Comenius University in Bratislava (JFM CU), Malá Hora 4C, 036 01 Martin, Slovakia
2	Plant Science and Biodiversity Center, Slovak Academy of Sciences; Dúbravská cesta 9, 845 23 Bratislava, Slovakia
3	Institute of Molecular Biology, Slovak Academy of Sciences; Dúbravská cesta 21, 845 51 Bratislava, Slovakia
4	Associated Tissue Bank, Faculty of Medicine, Pavol Jozef Safarik University and Louis Pasteur University Hospital, Trieda SNP 1, Košice, 04011, Slovakia
5	Institute of Chemistry, Slovak Academy of Sciences, Dúbravská cesta 9, 845 38 Bratislava, Slovakia
Corresponding authors
email: maksym.danchenko@savba.sk
Table of content
Sheet 1. Full list of identified and quantified proteins. Table shows identification details, quantitative measures, and statistic scores.
Sheet 2. List of significantly affected proteins identified using nano LC-MS profiling (adjusted P ≤ 0.01 and at least 1-fold of log2 transformed ratio)
Sheet 3. List of selected proteins identified using nano LC-MS profiling (adjusted P ≤ 0.01 and at least 1-fold of log2 transformed ratio and CV ≤ 35% in minimal two from three cell types)

## Sheet: identified
Protein IDs	Protein names	Gene names	Fasta headers	Gene Ontology (GO)	Gene Ontology IDs	MW, kDa	Andromeda score	Peptides	Sequence coverage, %	MS/MS count	LFQ adi1	LFQ adi2	LFQ adi3	LFQ den1	LFQ den2	LFQ den3	LFQ fib1	LFQ fib2	LFQ fib3	Mean adi	Mean den	Mean fib	S.D. adi	S.D. den	S.D. fib	% S.D.adi	% S.D. den	% S.D. fib
Q00341;A0A024R4E5;Q00341-2;H0Y394	Vigilin	HDLBP	sp|Q00341|VIGLN_HUMAN Vigilin OS=Homo sapiens OX=9606 GN=HDLBP PE=1 SV=3;tr|A0A024R4E5|A0A024R4E5_HUMAN High density lipoprotein binding protein OS=Homo sapiens OX=9606 GN=HDLBP PE=1 SV=1;sp|Q00341-2|VIGLN_HUMAN Isoform 2 of Vigilin OS=Homo sapiens OX=9606	cytoplasm [GO:0005737];high-density lipoprotein particle [GO:0034364];nucleus [GO:0005634];plasma membrane [GO:0005886];polysome [GO:0005844];cadherin binding [GO:0045296];lipid binding [GO:0008289];mRNA binding [GO:0003729];RNA binding [GO:0003723];cholesterol metabolic process [GO:0008203];lipid transport [GO:0006869];cytoplasm [GO:0005737];RNA binding [GO:0003723];RNA binding [GO:0003723];RNA …	GO:0003723;GO:0003729;GO:0005634;GO:0005737;GO:0005844;GO:0005886;GO:0006869;GO:0008203;GO:0008289;GO:0034364;GO:0045296;GO:0003723;GO:0005737;GO:0003723;GO:0003723;GO:0003723;GO:0005737;GO:0003723;GO:0005737;GO:0003723;GO:0005737;GO:0003723;GO:0005737;GO:0003723	141.44	323.31	60	56.2	431	222960000	191670000	197700000	157320000	159620000	177360000	214640000	190440000	200720000	204110000	1.64767e+08	2.01933e+08	1.66007e+07	1.09666e+07	1.21455e+07	8.1332	6.65584	6.01463
Q00610;A0A8V8TQ14;A0A087WVQ6;Q00610-2;A0A8V8TR47;A0A8V8TRF0;K7EJJ5;A0A8V8TQK1;A0A8V8TRE8;A0A8V8TQK3;A0A8V8TQ18	Clathrin heavy chain 1;Clathrin heavy chain	CLTC	sp|Q00610|CLH1_HUMAN Clathrin heavy chain 1 OS=Homo sapiens OX=9606 GN=CLTC PE=1 SV=5;tr|A0A8V8TQ14|A0A8V8TQ14_HUMAN Clathrin heavy chain OS=Homo sapiens OX=9606 GN=CLTC PE=1 SV=1;tr|A0A087WVQ6|A0A087WVQ6_HUMAN Clathrin heavy chain OS=Homo sapiens OX=9606	clathrin coat of trans-Golgi network vesicle [GO:0030130];clathrin complex [GO:0071439];clathrin-coated endocytic vesicle [GO:0045334];clathrin-coated pit [GO:0005905];clathrin-coated vesicle [GO:0030136];coated vesicle [GO:0030135];cytosol [GO:0005829];extracellular exosome [GO:0070062];late endosome [GO:0005770];membrane [GO:0016020];sorting endosome [GO:0097443];spindle [GO:0005819];trans-Golg…	GO:0000278;GO:0005198;GO:0005770;GO:0005802;GO:0005819;GO:0005829;GO:0005905;GO:0006886;GO:0006898;GO:0009653;GO:0016020;GO:0030130;GO:0030135;GO:0030136;GO:0032051;GO:0042147;GO:0045334;GO:0046326;GO:0070062;GO:0071439;GO:0097443;GO:0000278;GO:0001649;GO:0003723;GO:0003725;GO:0005198;GO:0005764;GO:0005768;GO:0005819;GO:0005829;GO:0005886;GO:0005925;GO:0006886;GO:0006898;GO:0006914;GO:0016020;GO:…	191.61	323.31	90	69.9	908	396750016	315120000	330870016	367440000	369080000	376889984	362320000	349580000	356580000	3.4758e+08	3.71137e+08	356160000	4.33045e+07	5.04955e+06	6.38038e+06	12.4589	1.36056	1.79144
Q01105-2;A0A0C4DFV9;Q01105;A0A8I5KS71;A0A8J8YYJ1;Q01105-3;Q01105-4	Protein SET	SET	sp|Q01105-2|SET_HUMAN Isoform 2 of Protein SET OS=Homo sapiens OX=9606 GN=SET;tr|A0A0C4DFV9|A0A0C4DFV9_HUMAN SET nuclear proto-oncogene OS=Homo sapiens OX=9606 GN=SET PE=1 SV=2;sp|Q01105|SET_HUMAN Protein SET OS=Homo sapiens OX=9606 GN=SET PE=1 SV=3;tr|A0A	chromatin [GO:0000785];cytoplasm [GO:0005737];lipid droplet [GO:0005811];nucleoplasm [GO:0005654];nucleus [GO:0005634];chromatin binding [GO:0003682];histone binding [GO:0042393];endothelial cell differentiation [GO:0045446];nucleosome assembly [GO:0006334];positive regulation of transcription by RNA polymerase II [GO:0045944];chromatin [GO:0000785];cytoplasm [GO:0005737];cytosol [GO:0005829];end…	GO:0000785;GO:0003682;GO:0005634;GO:0005654;GO:0005737;GO:0005811;GO:0006334;GO:0042393;GO:0045446;GO:0045944;GO:0000785;GO:0003677;GO:0003682;GO:0004864;GO:0005634;GO:0005654;GO:0005737;GO:0005783;GO:0005811;GO:0005829;GO:0006260;GO:0006334;GO:0006337;GO:0019888;GO:0032991;GO:0035067;GO:0042393;GO:0043524;GO:0045892;GO:0048471;GO:0005654;GO:0005811;GO:0006334;GO:0005634;GO:0006334;GO:0005634;GO:…	32.103	323.31	9	40.8	63	211110000	200470000	193420000	240090000	277670016	197170000	263660000	274880000	173710000	2.01667e+08	2.3831e+08	2.37417e+08	8.90551e+06	4.02795e+07	5.54561e+07	4.41595	16.9022	23.3581
P04632;A0A0C4DGQ5;A0A075B7C0;K7ELJ7;U3KQE2;K7EM73;K7EIV0;K7EKD8	Calpain small subunit 1	CAPNS1	sp|P04632|CPNS1_HUMAN Calpain small subunit 1 OS=Homo sapiens OX=9606 GN=CAPNS1 PE=1 SV=1;tr|A0A0C4DGQ5|A0A0C4DGQ5_HUMAN Calpain small subunit 1 OS=Homo sapiens OX=9606 GN=CAPNS1 PE=1 SV=1;tr|A0A075B7C0|A0A075B7C0_HUMAN Calpain small subunit 1 (Fragment) O	calpain complex [GO:0110158];cytosol [GO:0005829];extracellular exosome [GO:0070062];membrane [GO:0016020];plasma membrane [GO:0005886];calcium ion binding [GO:0005509];calcium-dependent cysteine-type endopeptidase activity [GO:0004198];positive regulation of cell population proliferation [GO:0008284];proteolysis [GO:0006508];regulation of macroautophagy [GO:0016241];calpain complex [GO:0110158];…	GO:0004198;GO:0005509;GO:0005829;GO:0005886;GO:0006508;GO:0008284;GO:0016020;GO:0016241;GO:0070062;GO:0110158;GO:0004198;GO:0005509;GO:0005829;GO:0005886;GO:0110158;GO:0005509;GO:0005737;GO:0005509;GO:0005737;GO:0005509;GO:0005737;GO:0005509;GO:0005737;GO:0005509;GO:0005737;GO:0005509;GO:0005737;GO:0005509;GO:0005737;GO:0005509;GO:0005737	28.315	323.31	9	64.9	72	68632000	22229000	78821000	145720000	106980000	119940000	59444000	80960000	87434000	5.65607e+07	1.24213e+08	75946000	3.01654e+07	1.97204e+07	1.46532e+07	53.3328	15.8762	19.2942
P39656;A0A0C4DGS1;P39656-3;P39656-2	Dolichyl-diphosphooligosaccharide--protein glycosyltransferase 48 kDa subunit	DDOST	sp|P39656|OST48_HUMAN Dolichyl-diphosphooligosaccharide--protein glycosyltransferase 48 kDa subunit OS=Homo sapiens OX=9606 GN=DDOST PE=1 SV=4;tr|A0A0C4DGS1|A0A0C4DGS1_HUMAN Dolichyl-diphosphooligosaccharide--protein glycosyltransferase 48 kDa subunit OS=H	azurophil granule membrane [GO:0035577];endoplasmic reticulum [GO:0005783];endoplasmic reticulum membrane [GO:0005789];intracellular membrane-bounded organelle [GO:0043231];membrane [GO:0016020];oligosaccharyltransferase complex [GO:0008250];plasma membrane [GO:0005886];enzyme activator activity [GO:0008047];protein glycosylation [GO:0006486];protein N-linked glycosylation [GO:0006487];protein N-…	GO:0005783;GO:0005789;GO:0005886;GO:0006486;GO:0006487;GO:0008047;GO:0008250;GO:0016020;GO:0018279;GO:0031647;GO:0034097;GO:0035577;GO:0042110;GO:0043231;GO:0005783;GO:0005789;GO:0018279;GO:0005789;GO:0018279	50.8	323.31	18	64	177	279960000	238780000	238150000	231790000	221210000	196850000	256030000	245950000	221180000	2.52297e+08	2.16617e+08	2.41053e+08	2.39592e+07	1.79172e+07	1.79336e+07	9.49645	8.27137	7.43968
P43243;A0A0R4J2E8;A8MXP9;D6REM6;D6R991	Matrin-3	MATR3	sp|P43243|MATR3_HUMAN Matrin-3 OS=Homo sapiens OX=9606 GN=MATR3 PE=1 SV=2;tr|A0A0R4J2E8|A0A0R4J2E8_HUMAN Matrin-3 OS=Homo sapiens OX=9606 GN=MATR3 PE=1 SV=1;tr|A8MXP9|A8MXP9_HUMAN Matrin 3 OS=Homo sapiens OX=9606 GN=MATR3 PE=1 SV=1;tr|D6REM6|D6REM6_HUMAN M	membrane [GO:0016020];nuclear inner membrane [GO:0005637];nuclear matrix [GO:0016363];nucleus [GO:0005634];identical protein binding [GO:0042802];miRNA binding [GO:0035198];RNA binding [GO:0003723];structural molecule activity [GO:0005198];zinc ion binding [GO:0008270];activation of innate immune response [GO:0002218];blastocyst formation [GO:0001825];heart valve development [GO:0003170];innate i…	GO:0001825;GO:0002218;GO:0003170;GO:0003281;GO:0003723;GO:0005198;GO:0005634;GO:0005637;GO:0008270;GO:0010608;GO:0016020;GO:0016363;GO:0035198;GO:0042802;GO:0045087;GO:0003723;GO:0005634;GO:0008270;GO:0003723;GO:0005634;GO:0008270;GO:0003723;GO:0005634;GO:0008270;GO:0003676;GO:0008270;GO:0003676;GO:0003676;GO:0003676;GO:0003723;GO:0005634;GO:0008270;GO:0003723;GO:0005634;GO:0008270	94.622	323.31	27	41.2	189	111400000	95511000	103090000	145360000	152990000	117510000	140650000	133590000	105890000	1.03334e+08	138620000	126710000	7.9473e+06	1.86756e+07	1.83729e+07	7.69091	13.4725	14.5
P0C0S8;A0A0U1RRH7;Q9BTM1;Q96KK5;P20671;Q99878;A0A0U1RR32;Q9BTM1-2;H0YFX9;Q93077;Q7L7L0;P04908;A0A3B3IS11	Histone H2A type 1;Histone H2A.J;Histone H2A type 1-H;Histone H2A type 1-D;Histone H2A type 1-J;Histone H2A;Histone H2A type 1-C;Histone H2A type 3;Histone H2A type 1-B/E	HIST1H2AG;H2AFJ;HIST1H2AH;HIST1H2AD;HIST1H2AJ;HIST1H2AC;HIST3H2A;HIST1H2AB	sp|P0C0S8|H2A1_HUMAN Histone H2A type 1 OS=Homo sapiens OX=9606 GN=H2AC11 PE=1 SV=2;tr|A0A0U1RRH7|A0A0U1RRH7_HUMAN Histone H2A OS=Homo sapiens OX=9606 PE=3 SV=1;sp|Q9BTM1|H2AJ_HUMAN Histone H2A.J OS=Homo sapiens OX=9606 GN=H2AJ PE=1 SV=1;sp|Q96KK5|H2A1H_HU	CENP-A containing nucleosome [GO:0043505];extracellular exosome [GO:0070062];nucleosome [GO:0000786];nucleus [GO:0005634];DNA binding [GO:0003677];protein heterodimerization activity [GO:0046982];structural constituent of chromatin [GO:0030527];chromatin organization [GO:0006325];negative regulation of cell population proliferation [GO:0008285];protein localization to CENP-A containing chromatin …	GO:0000786;GO:0003677;GO:0005634;GO:0006325;GO:0008285;GO:0030527;GO:0043505;GO:0046982;GO:0061644;GO:0070062;GO:0000786;GO:0003677;GO:0005634;GO:0019899;GO:0030527;GO:0046982;GO:0070062;GO:0000786;GO:0003677;GO:0005634;GO:0030527;GO:0046982;GO:0070062;GO:0000786;GO:0003677;GO:0005634;GO:0006337;GO:0030527;GO:0046982;GO:0070062;GO:0070914;GO:0000786;GO:0003677;GO:0005634;GO:0005654;GO:0008285;GO:…	14.091	323.31	8	57.7	134	4639300096	3596699904	3834800128	4984500224	5140599808	4032800000	4904699904	4231899904	3626599936	4.0236e+09	4.7193e+09	4.2544e+09	5.4634e+08	5.99628e+08	6.39347e+08	13.5784	12.7059	15.0279
P26599;A6NLN1;A0A7I2V621;A0A0U1RRM4;P26599-1;P26599-2	Polypyrimidine tract-binding protein 1	PTBP1	sp|P26599|PTBP1_HUMAN Polypyrimidine tract-binding protein 1 OS=Homo sapiens OX=9606 GN=PTBP1 PE=1 SV=2;tr|A6NLN1|A6NLN1_HUMAN Polypyrimidine tract-binding protein 1 OS=Homo sapiens OX=9606 GN=PTBP1 PE=1 SV=4;tr|A0A7I2V621|A0A7I2V621_HUMAN Polypyrimidine t	extracellular exosome [GO:0070062];membrane [GO:0016020];nucleolus [GO:0005730];nucleoplasm [GO:0005654];nucleus [GO:0005634];DNA binding [GO:0003677];mRNA binding [GO:0003729];poly-pyrimidine tract binding [GO:0008187];pre-mRNA binding [GO:0036002];RNA binding [GO:0003723];IRES-dependent viral translational initiation [GO:0075522];mRNA processing [GO:0006397];negative regulation of mRNA splicing…	GO:0000381;GO:0003677;GO:0003723;GO:0003729;GO:0005634;GO:0005654;GO:0005730;GO:0006397;GO:0008187;GO:0008380;GO:0016020;GO:0022008;GO:0033119;GO:0035307;GO:0036002;GO:0043484;GO:0045595;GO:0045665;GO:0045944;GO:0048025;GO:0051148;GO:0070062;GO:0070886;GO:0075522;GO:0003723;GO:0005634;GO:0006397;GO:0008380;GO:0043484;GO:0003723;GO:0005634;GO:0006397;GO:0008380;GO:0043484;GO:0003723;GO:0005634;GO:…	59.632	323.31	19	56.9	210	267770000	240320000	240000000	285600000	292940000	248650000	322209984	280200000	244440000	2.49363e+08	275730000	282283328	1.59414e+07	2.37374e+07	3.89268e+07	6.39286	8.60893	13.79
Q16555;A0A1C7CYX9;Q16555-2	Dihydropyrimidinase-related protein 2	DPYSL2	sp|Q16555|DPYL2_HUMAN Dihydropyrimidinase-related protein 2 OS=Homo sapiens OX=9606 GN=DPYSL2 PE=1 SV=1;tr|A0A1C7CYX9|A0A1C7CYX9_HUMAN Dihydropyrimidinase-related protein 2 OS=Homo sapiens OX=9606 GN=DPYSL2 PE=1 SV=1;sp|Q16555-2|DPYL2_HUMAN Isoform 2 of Di	cytoskeleton [GO:0005856];cytosol [GO:0005829];extracellular exosome [GO:0070062];plasma membrane [GO:0005886];dihydropyrimidinase activity [GO:0004157];hydrolase activity, acting on carbon-nitrogen (but not peptide) bonds, in cyclic amides [GO:0016812];identical protein binding [GO:0042802];cell differentiation [GO:0030154];cytoskeleton organization [GO:0007010];endocytosis [GO:0006897];nervous …	GO:0004157;GO:0005829;GO:0005856;GO:0005886;GO:0006139;GO:0006897;GO:0007010;GO:0007165;GO:0007399;GO:0016812;GO:0030154;GO:0042802;GO:0070062;GO:0005829;GO:0005886;GO:0007010;GO:0007399;GO:0010975;GO:0016810;GO:0019901;GO:0030154;GO:0030424;GO:0030425;GO:0043025;GO:0016810	62.293	323.31	28	73.3	302	189150000	287460000	187250000	153040000	111000000	104790000	138010000	162070000	175960000	2.21287e+08	1.22943e+08	158680000	5.73157e+07	2.62488e+07	1.92008e+07	25.9011	21.3503	12.1003
P06744;A0A2U3TZU2;P06744-2;K7EQ48;A0A2R8Y6C7;A0A0J9YYH3;A0A0J9YXP8	Glucose-6-phosphate isomerase	GPI	sp|P06744|G6PI_HUMAN Glucose-6-phosphate isomerase OS=Homo sapiens OX=9606 GN=GPI PE=1 SV=4;tr|A0A2U3TZU2|A0A2U3TZU2_HUMAN Glucose-6-phosphate isomerase OS=Homo sapiens OX=9606 GN=GPI PE=1 SV=1;sp|P06744-2|G6PI_HUMAN Isoform 2 of Glucose-6-phosphate isomer	ciliary membrane [GO:0060170];cytosol [GO:0005829];extracellular exosome [GO:0070062];extracellular region [GO:0005576];ficolin-1-rich granule lumen [GO:1904813];membrane [GO:0016020];secretory granule lumen [GO:0034774];carbohydrate derivative binding [GO:0097367];cytokine activity [GO:0005125];glucose-6-phosphate isomerase activity [GO:0004347];growth factor activity [GO:0008083];monosaccharide…	GO:0001701;GO:0001707;GO:0002639;GO:0004347;GO:0005125;GO:0005576;GO:0005829;GO:0005975;GO:0006094;GO:0006096;GO:0006959;GO:0007599;GO:0007611;GO:0008083;GO:0010595;GO:0016020;GO:0031625;GO:0032355;GO:0032570;GO:0033574;GO:0034101;GO:0034774;GO:0035902;GO:0035994;GO:0042593;GO:0043524;GO:0046686;GO:0048029;GO:0051156;GO:0060170;GO:0070062;GO:0097367;GO:1904813;GO:0000785;GO:0000978;GO:0000981;GO:…	63.146	323.31	26	64.2	305	198720000	227430000	209140000	251300000	260300000	245710000	222770000	253910000	293190016	2.11763e+08	2.52437e+08	2.56623e+08	1.45337e+07	7.36112e+06	3.52883e+07	6.86316	2.91603	13.751
Q9Y4L1;A0A494C039;K7EQK2;A0A087X054;A0A8Q3SHG4;J3QLE9;A0A0G2JRS0;A0A087WWI4;E9PJ21;J3QQH7;Q9Y4L1-2	Hypoxia up-regulated protein 1	HYOU1	sp|Q9Y4L1|HYOU1_HUMAN Hypoxia up-regulated protein 1 OS=Homo sapiens OX=9606 GN=HYOU1 PE=1 SV=1;tr|A0A494C039|A0A494C039_HUMAN Hypoxia up-regulated protein 1 OS=Homo sapiens OX=9606 GN=HYOU1 PE=1 SV=1;tr|K7EQK2|K7EQK2_HUMAN Hypoxia up-regulated protein 1 O	cytoplasm [GO:0005737];nucleus [GO:0005634];cell differentiation [GO:0030154];DNA methylation-dependent heterochromatin formation [GO:0006346];DNA repair [GO:0006281];male meiotic nuclear division [GO:0007140];regulation of double-strand break repair via homologous recombination [GO:0010569];regulatory ncRNA-mediated gene silencing [GO:0031047];retrotransposon silencing [GO:0010526];spermatogenes…	GO:0005634;GO:0005737;GO:0006281;GO:0006346;GO:0007130;GO:0007140;GO:0007283;GO:0010526;GO:0010569;GO:0030154;GO:0031047;GO:0000774;GO:0002931;GO:0005524;GO:0005576;GO:0005783;GO:0005788;GO:0005790;GO:0005925;GO:0006888;GO:0016020;GO:0034663;GO:0034976;GO:0051082;GO:0051087;GO:0070062;GO:0071456;GO:0071682;GO:0140662;GO:1903298;GO:1903382;GO:0005524;GO:0140662;GO:0005524;GO:0140662;GO:0005524;GO:…	111.33	323.31	39	47.7	275	175050000	173890000	128260000	122520000	112970000	107320000	136810000	114710000	120900000	1.59067e+08	114270000	124140000	2.66857e+07	7.68294e+06	1.14007e+07	16.7764	6.72349	9.18373
P02545;A0A6Q8PFJ0;P02545-6;P02545-3;A0A804HL68;A0A6Q8PHQ9;P02545-5;P02545-4;H0YAB0;A0A6Q8PF80	Prelamin-A/C;Lamin-A/C	LMNA	sp|P02545|LMNA_HUMAN Prelamin-A/C OS=Homo sapiens OX=9606 GN=LMNA PE=1 SV=1;tr|A0A6Q8PFJ0|A0A6Q8PFJ0_HUMAN Lamin A/C OS=Homo sapiens OX=9606 GN=LMNA PE=1 SV=1;sp|P02545-6|LMNA_HUMAN Isoform 6 of Prelamin-A/C OS=Homo sapiens OX=9606 GN=LMNA;sp|P02545-3|LMNA	cytosol [GO:0005829];intermediate filament [GO:0005882];lamin filament [GO:0005638];nuclear envelope [GO:0005635];nuclear lamina [GO:0005652];nuclear matrix [GO:0016363];nuclear membrane [GO:0031965];nuclear speck [GO:0016607];nucleoplasm [GO:0005654];nucleus [GO:0005634];perinuclear region of cytoplasm [GO:0048471];site of double-strand break [GO:0035861];identical protein binding [GO:0042802];s…	GO:0005198;GO:0005200;GO:0005634;GO:0005635;GO:0005638;GO:0005652;GO:0005654;GO:0005829;GO:0005882;GO:0006606;GO:0006998;GO:0007097;GO:0007517;GO:0008104;GO:0008285;GO:0010628;GO:0016363;GO:0016607;GO:0030334;GO:0030951;GO:0031507;GO:0031647;GO:0031965;GO:0032204;GO:0034504;GO:0035861;GO:0042802;GO:0048471;GO:0051664;GO:0055015;GO:0071456;GO:0072201;GO:0090201;GO:0090398;GO:0090435;GO:1900180;GO:…	74.139	323.31	59	76.5	605	696590016	739800000	749230016	807420032	701900032	665369984	733859968	782470016	617649984	7.2854e+08	7.24897e+08	711326656	2.80684e+07	7.37644e+07	8.4689e+07	3.85269	10.1759	11.9058
P49588;A0A6Q8PFY2;A0A6Q8PGR9;A0A6Q8PGN5;A0A6Q8PF33;P49588-2;H3BPK7;A0A6Q8PGE8;A0A6Q8PFK3;A0A6Q8PGB5;A0A6Q8PHJ2;A0A6Q8PH44;A0A6Q8PHP7	Alanine--tRNA ligase, cytoplasmic	AARS	sp|P49588|SYAC_HUMAN Alanine--tRNA ligase, cytoplasmic OS=Homo sapiens OX=9606 GN=AARS1 PE=1 SV=2;tr|A0A6Q8PFY2|A0A6Q8PFY2_HUMAN Alanine--tRNA ligase OS=Homo sapiens OX=9606 GN=AARS1 PE=1 SV=1;tr|A0A6Q8PGR9|A0A6Q8PGR9_HUMAN Alanine--tRNA ligase OS=Homo sap	cytoplasm [GO:0005737];cytosol [GO:0005829];extracellular exosome [GO:0070062];membrane [GO:0016020];mitochondrion [GO:0005739];alanine-tRNA ligase activity [GO:0004813];amino acid binding [GO:0016597];aminoacyl-tRNA editing activity [GO:0002161];ATP binding [GO:0005524];Ser-tRNA(Ala) hydrolase activity [GO:0002196];tRNA binding [GO:0000049];zinc ion binding [GO:0008270];alanyl-tRNA aminoacylatio…	GO:0000049;GO:0002161;GO:0002196;GO:0004813;GO:0005524;GO:0005737;GO:0005739;GO:0005829;GO:0006400;GO:0006418;GO:0006419;GO:0008033;GO:0008270;GO:0016020;GO:0016597;GO:0021680;GO:0043524;GO:0050885;GO:0051402;GO:0070062;GO:0140018;GO:0000049;GO:0004813;GO:0005524;GO:0005829;GO:0006419;GO:0008270;GO:0000049;GO:0004813;GO:0005524;GO:0005737;GO:0006419;GO:0008270;GO:0000049;GO:0004813;GO:0005524;GO:…	106.81	323.31	42	59.1	316	90265000	84106000	75194000	59705000	48241000	56057000	56362000	62864000	50443000	8.31883e+07	5.46677e+07	5.65563e+07	7.57729e+06	5.85692e+06	6.21278e+06	9.1086	10.7137	10.9851
P41250;P41250-2;A0A6Q8PGA8;A0A6Q8PGZ8;A0A6Q8PGI6;A0A6Q8PHH9;A0A6Q8PGW4;A0A6Q8PHI7;H7C443;A0A6Q8PFZ6	Glycine--tRNA ligase	GARS	sp|P41250|GARS_HUMAN Glycine--tRNA ligase OS=Homo sapiens OX=9606 GN=GARS1 PE=1 SV=3;sp|P41250-2|GARS_HUMAN Isoform 2 of Glycine--tRNA ligase OS=Homo sapiens OX=9606 GN=GARS1;tr|A0A6Q8PGA8|A0A6Q8PGA8_HUMAN Glycine--tRNA ligase OS=Homo sapiens OX=9606 GN=GA	axon [GO:0030424];cytoplasm [GO:0005737];cytosol [GO:0005829];extracellular exosome [GO:0070062];mitochondrial matrix [GO:0005759];mitochondrion [GO:0005739];secretory granule [GO:0030141];ATP binding [GO:0005524];bis(5'-nucleosyl)-tetraphosphatase (asymmetrical) activity [GO:0004081];glycine-tRNA ligase activity [GO:0004820];identical protein binding [GO:0042802];protein dimerization activity [G…	GO:0004081;GO:0004820;GO:0005524;GO:0005737;GO:0005739;GO:0005759;GO:0005829;GO:0006418;GO:0015966;GO:0016740;GO:0030141;GO:0030424;GO:0042802;GO:0046983;GO:0070062;GO:0070150;GO:0004820;GO:0005524;GO:0005737;GO:0006426;GO:0016740;GO:0004820;GO:0005524;GO:0005829;GO:0006426;GO:0016740;GO:0042802;GO:0004820;GO:0005524;GO:0005829;GO:0006426;GO:0016740;GO:0042802;GO:0004820;GO:0005524;GO:0005829;GO:…	83.165	323.31	33	54.1	303	291120000	323820000	269329984	125480000	113890000	186750000	160870000	159430000	181330000	2.94757e+08	142040000	167210000	2.74264e+07	3.91512e+07	1.22495e+07	9.30477	27.5635	7.32579
Q27J81;A0A6Q8PH71;A0A6Q8PHG2;A0A6Q8PHA2;A0A6Q8PGN3;Q27J81-2;A0A6Q8PF44;A0A6Q8PH25;A0A6Q8PF29;A0A6Q8PFW4;A0A087X118;A0A6Q8PGC7;A0A0A0MQU1;A0A6Q8PH63;A0A6Q8PHS8	Inverted formin-2	INF2	sp|Q27J81|INF2_HUMAN Inverted formin-2 OS=Homo sapiens OX=9606 GN=INF2 PE=1 SV=2;tr|A0A6Q8PH71|A0A6Q8PH71_HUMAN Inverted formin 2 OS=Homo sapiens OX=9606 GN=INF2 PE=1 SV=1;tr|A0A6Q8PHG2|A0A6Q8PHG2_HUMAN Inverted formin 2 OS=Homo sapiens OX=9606 GN=INF2 PE=	actin filament [GO:0005884];perinuclear region of cytoplasm [GO:0048471];actin binding [GO:0003779];small GTPase binding [GO:0031267];actin filament polymerization [GO:0030041];regulation of mitochondrial fission [GO:0090140];actin binding [GO:0003779];small GTPase binding [GO:0031267];actin cytoskeleton organization [GO:0030036];actin binding [GO:0003779];actin binding [GO:0003779];small GTPase …	GO:0003779;GO:0005884;GO:0030041;GO:0031267;GO:0048471;GO:0090140;GO:0003779;GO:0030036;GO:0031267;GO:0003779;GO:0003779;GO:0030036;GO:0031267;GO:0003779;GO:0030036;GO:0031267;GO:0003779;GO:0030036;GO:0031267;GO:0003779;GO:0030036;GO:0031267;GO:0003779;GO:0030036;GO:0031267;GO:0003779;GO:0030036;GO:0031267;GO:0003779;GO:0030036;GO:0031267;GO:0003779;GO:0030036;GO:0031267;GO:0003779;GO:0030036;GO:…	135.62	323.31	35	45.2	199	51219000	26820000	41227000	54340000	50645000	50768000	48765000	41576000	52834000	3.97553e+07	5.19177e+07	47725000	1.22659e+07	2.0987e+06	5.7006e+06	30.8535	4.04237	11.9447
P38646;A0A7I2V2G2;D6RCD7;A0A7I2V2S7;A0A7I2YQB2;A0A7I2V3F7;H0Y8K0	Stress-70 protein, mitochondrial	HSPA9	sp|P38646|GRP75_HUMAN Stress-70 protein, mitochondrial OS=Homo sapiens OX=9606 GN=HSPA9 PE=1 SV=2;tr|A0A7I2V2G2|A0A7I2V2G2_HUMAN Stress-70 protein, mitochondrial OS=Homo sapiens OX=9606 GN=HSPA9 PE=1 SV=1;tr|D6RCD7|D6RCD7_HUMAN Stress-70 protein, mitochond	cytoplasm [GO:0005737];extracellular exosome [GO:0070062];focal adhesion [GO:0005925];MIB complex [GO:0140275];mitochondrial inner membrane [GO:0005743];mitochondrial matrix [GO:0005759];mitochondrial nucleoid [GO:0042645];mitochondrion [GO:0005739];nucleolus [GO:0005730];nucleus [GO:0005634];SAM complex [GO:0001401];TIM23 mitochondrial import inner membrane translocase complex [GO:0005744];ATP b…	GO:0001401;GO:0003723;GO:0005524;GO:0005634;GO:0005730;GO:0005737;GO:0005739;GO:0005743;GO:0005744;GO:0005759;GO:0005925;GO:0006611;GO:0006886;GO:0007007;GO:0016226;GO:0016887;GO:0030218;GO:0031072;GO:0031625;GO:0042026;GO:0042645;GO:0043066;GO:0044183;GO:0045646;GO:0045647;GO:0051082;GO:0051085;GO:0070062;GO:0140275;GO:0140662;GO:1902037;GO:1903707;GO:0005524;GO:0140662;GO:0005524;GO:0005739;GO:…	73.68	323.31	34	60.8	324	220400000	217860000	238780000	169730000	176050000	208410000	172110000	148810000	128800000	225680000	184730000	1.49907e+08	1.14158e+07	2.07495e+07	2.16758e+07	5.0584	11.2323	14.4595
P06748;A0A7I2V5S2;A0A7I2YQC0;P06748-2;P06748-3;E5RI98;A0A7I2V433;A0A7I2V2X9;A0A7I2V3U2;A0A7I2V5J8;A0A7I2V4G8	Nucleophosmin	NPM1	sp|P06748|NPM_HUMAN Nucleophosmin OS=Homo sapiens OX=9606 GN=NPM1 PE=1 SV=2;tr|A0A7I2V5S2|A0A7I2V5S2_HUMAN Nucleophosmin OS=Homo sapiens OX=9606 GN=NPM1 PE=1 SV=1;tr|A0A7I2YQC0|A0A7I2YQC0_HUMAN Nucleophosmin OS=Homo sapiens OX=9606 GN=NPM1 PE=1 SV=1;sp|P06	centrosome [GO:0005813];cytoplasm [GO:0005737];cytosol [GO:0005829];focal adhesion [GO:0005925];granular component [GO:0001652];large ribosomal subunit [GO:0015934];membrane [GO:0016020];nuclear speck [GO:0016607];nucleolus [GO:0005730];nucleoplasm [GO:0005654];nucleus [GO:0005634];protein-containing complex [GO:0032991];protein-DNA complex [GO:0032993];ribonucleoprotein complex [GO:1990904];smal…	GO:0000055;GO:0000056;GO:0001046;GO:0001558;GO:0001652;GO:0003682;GO:0003713;GO:0003723;GO:0004860;GO:0005634;GO:0005654;GO:0005730;GO:0005737;GO:0005813;GO:0005829;GO:0005925;GO:0006281;GO:0006334;GO:0006338;GO:0006407;GO:0006884;GO:0006886;GO:0006913;GO:0007098;GO:0007165;GO:0008104;GO:0008284;GO:0008285;GO:0010824;GO:0010825;GO:0010826;GO:0015934;GO:0015935;GO:0016020;GO:0016607;GO:0019843;GO:…	32.575	323.31	16	54.4	139	573420032	553379968	571569984	695840000	668750016	586550016	653030016	577059968	428320000	566123328	6.5038e+08	552803328	1.10748e+07	5.69137e+07	1.14302e+08	1.95625	8.75084	20.6768
P27824;A0A7P0T937;P27824-2;A0A7P0T840;A0A7P0TAE9;A0A7P0TB65;A0A7P0T9L0;A0A7P0T8G1;P27824-3;D6RGY2;A0A7P0Z484;A0A7P0Z4D6;A0A7P0TAR9	Calnexin	CANX	sp|P27824|CALX_HUMAN Calnexin OS=Homo sapiens OX=9606 GN=CANX PE=1 SV=2;tr|A0A7P0T937|A0A7P0T937_HUMAN Calnexin OS=Homo sapiens OX=9606 GN=CANX PE=1 SV=1;sp|P27824-2|CALX_HUMAN Isoform 2 of Calnexin OS=Homo sapiens OX=9606 GN=CANX;tr|A0A7P0T840|A0A7P0T840_	endoplasmic reticulum [GO:0005783];endoplasmic reticulum lumen [GO:0005788];endoplasmic reticulum membrane [GO:0005789];endoplasmic reticulum quality control compartment [GO:0044322];extracellular exosome [GO:0070062];lumenal side of endoplasmic reticulum membrane [GO:0098553];melanosome membrane [GO:0033162];membrane [GO:0016020];mitochondria-associated endoplasmic reticulum membrane [GO:0044233…	GO:0003723;GO:0005509;GO:0005783;GO:0005788;GO:0005789;GO:0006457;GO:0009306;GO:0016020;GO:0019082;GO:0030246;GO:0030433;GO:0031965;GO:0031966;GO:0033162;GO:0034975;GO:0044233;GO:0044322;GO:0048488;GO:0051082;GO:0070062;GO:0072583;GO:0098553;GO:0098793;GO:0005509;GO:0005783;GO:0005789;GO:0006457;GO:0042470;GO:0051082;GO:0005509;GO:0005789;GO:0006457;GO:0042470;GO:0051082;GO:0005509;GO:0005783;GO:…	67.567	323.31	35	53.7	290	175990000	165910000	173220000	168140000	172250000	156200000	170150000	168100000	158300000	1.71707e+08	165530000	1.65517e+08	5.20761e+06	8.33725e+06	6.33331e+06	3.03285	5.0367	3.82639
P07237;A0A7P0TA35;A0A7P0TB26;A0A7P0T9K9;A0A7P0TA71;A0A7P0T8C0;I3L3P5;I3L4M2;A0A7P0T8J3;A0A7P0T9U6;A0A7P0T8X1;A0A7P0TA97;H7BZ94;I3L0S0;H0Y3Z3;A0A7P0T9D6;I3L514	Protein disulfide-isomerase	P4HB	sp|P07237|PDIA1_HUMAN Protein disulfide-isomerase OS=Homo sapiens OX=9606 GN=P4HB PE=1 SV=3;tr|A0A7P0TA35|A0A7P0TA35_HUMAN Protein disulfide-isomerase OS=Homo sapiens OX=9606 GN=P4HB PE=1 SV=1;tr|A0A7P0TB26|A0A7P0TB26_HUMAN Protein disulfide-isomerase OS=H	cytoskeleton [GO:0005856];cytosol [GO:0005829];endoplasmic reticulum [GO:0005783];endoplasmic reticulum chaperone complex [GO:0034663];endoplasmic reticulum lumen [GO:0005788];endoplasmic reticulum-Golgi intermediate compartment [GO:0005793];external side of plasma membrane [GO:0009897];extracellular exosome [GO:0070062];extracellular region [GO:0005576];focal adhesion [GO:0005925];lamellipodium …	GO:0003723;GO:0003756;GO:0003779;GO:0004656;GO:0005178;GO:0005576;GO:0005783;GO:0005788;GO:0005793;GO:0005829;GO:0005856;GO:0005925;GO:0006457;GO:0006888;GO:0009897;GO:0015035;GO:0016222;GO:0016972;GO:0018401;GO:0019899;GO:0030027;GO:0030070;GO:0032991;GO:0034663;GO:0034975;GO:0034976;GO:0035722;GO:0038155;GO:0042470;GO:0045785;GO:0046598;GO:0046982;GO:0070062;GO:0071456;GO:0098761;GO:1900026;GO:…	57.116	323.31	40	75	458	1492499968	1186700032	1303399936	925489984	855500032	932150016	1195200000	1262200064	1174499968	1327533312	9.0438e+08	1210633344	1.54322e+08	4.24621e+07	4.58418e+07	11.6247	4.69516	3.78659
E7EX90;Q14203-3;Q14203-4;A0A804CDA6;Q14203;A0A7P0Z4C3;Q14203-6;Q14203-5;Q14203-2;Q6AWB1	Dynactin subunit 1	DCTN1;DKFZp686E0752	tr|E7EX90|E7EX90_HUMAN Dynactin subunit 1 OS=Homo sapiens OX=9606 GN=DCTN1 PE=1 SV=1;sp|Q14203-3|DCTN1_HUMAN Isoform 3 of Dynactin subunit 1 OS=Homo sapiens OX=9606 GN=DCTN1;sp|Q14203-4|DCTN1_HUMAN Isoform 4 of Dynactin subunit 1 OS=Homo sapiens OX=9606 GN	axon [GO:0030424];cell cortex [GO:0005938];cell cortex region [GO:0099738];cell leading edge [GO:0031252];centriolar subdistal appendage [GO:0120103];centriole [GO:0005814];centrosome [GO:0005813];ciliary basal body [GO:0036064];cytoplasm [GO:0005737];cytosol [GO:0005829];dynein complex [GO:0030286];intercellular bridge [GO:0045171];kinetochore [GO:0000776];membrane [GO:0016020];microtubule [GO:0…	GO:0000132;GO:0000278;GO:0000776;GO:0000922;GO:0005635;GO:0005737;GO:0005813;GO:0005814;GO:0005819;GO:0005829;GO:0005874;GO:0005875;GO:0005938;GO:0007097;GO:0007399;GO:0007528;GO:0008017;GO:0010457;GO:0015630;GO:0015631;GO:0016020;GO:0019901;GO:0021517;GO:0030286;GO:0030424;GO:0031116;GO:0031252;GO:0032402;GO:0034454;GO:0035371;GO:0036064;GO:0042147;GO:0043005;GO:0043025;GO:0045171;GO:0048156;GO:…	139.09	323.31	47	52.9	311	46282000	33459000	38111000	45581000	44643000	42938000	47006000	46830000	44731000	39284000	4.43873e+07	46189000	6.49148e+06	1.33992e+06	1.26573e+06	16.5245	3.0187	2.74032
P00387;A0A8J8YWN6;A0A8I5KR71;A0A8I5KW26;P00387-3;P00387-2;A0A8I5QKX1;A0A8J8Z3C6;A0A8I5KPU0;A0A8I5KYU1;A0A8I5QKT9;B1AHF3;A0A8I5KVD2;A0A8I5QKL2	NADH-cytochrome b5 reductase 3;NADH-cytochrome b5 reductase 3 membrane-bound form;NADH-cytochrome b5 reductase 3 soluble form	CYB5R3	sp|P00387|NB5R3_HUMAN NADH-cytochrome b5 reductase 3 OS=Homo sapiens OX=9606 GN=CYB5R3 PE=1 SV=3;tr|A0A8J8YWN6|A0A8J8YWN6_HUMAN cytochrome-b5 reductase OS=Homo sapiens OX=9606 GN=CYB5R3 PE=1 SV=1;tr|A0A8I5KR71|A0A8I5KR71_HUMAN NADH-cytochrome b5 reductase	azurophil granule lumen [GO:0035578];cytoplasm [GO:0005737];cytosol [GO:0005829];endoplasmic reticulum [GO:0005783];endoplasmic reticulum membrane [GO:0005789];extracellular region [GO:0005576];hemoglobin complex [GO:0005833];lipid droplet [GO:0005811];membrane [GO:0016020];mitochondrial membrane [GO:0031966];mitochondrial outer membrane [GO:0005741];mitochondrion [GO:0005739];nitric-oxide syntha…	GO:0004128;GO:0005576;GO:0005737;GO:0005739;GO:0005741;GO:0005783;GO:0005789;GO:0005811;GO:0005829;GO:0005833;GO:0006695;GO:0006809;GO:0008015;GO:0016020;GO:0016208;GO:0031966;GO:0035578;GO:0043531;GO:0051287;GO:0071949;GO:1903958;GO:0004128;GO:0005741;GO:0005783;GO:0005789;GO:0006695;GO:0004128;GO:0005741;GO:0005783;GO:0005789;GO:0006695;GO:0004128;GO:0005741;GO:0005789;GO:0006695;GO:0004128;GO:…	34.234	323.31	16	73.1	126	390420000	494420000	390809984	258240000	267210000	314500000	368040000	368080000	384550016	4.25217e+08	2.79983e+08	373556672	5.99322e+07	3.02269e+07	9.52054e+06	14.0945	10.796	2.54862
Q01813;A0A8V8TMY4;A0A7I2V3Z0;Q01813-2;B1APP6	ATP-dependent 6-phosphofructokinase, platelet type	PFKP	sp|Q01813|PFKAP_HUMAN ATP-dependent 6-phosphofructokinase, platelet type OS=Homo sapiens OX=9606 GN=PFKP PE=1 SV=2;tr|A0A8V8TMY4|A0A8V8TMY4_HUMAN ATP-dependent 6-phosphofructokinase OS=Homo sapiens OX=9606 GN=PFKP PE=1 SV=1;tr|A0A7I2V3Z0|A0A7I2V3Z0_HUMAN A	6-phosphofructokinase complex [GO:0005945];cytoplasm [GO:0005737];cytosol [GO:0005829];extracellular exosome [GO:0070062];membrane [GO:0016020];nucleus [GO:0005634];6-phosphofructokinase activity [GO:0003872];AMP binding [GO:0016208];ATP binding [GO:0005524];cadherin binding [GO:0045296];fructose-6-phosphate binding [GO:0070095];identical protein binding [GO:0042802];metal ion binding [GO:0046872…	GO:0003872;GO:0005524;GO:0005634;GO:0005737;GO:0005829;GO:0005945;GO:0006002;GO:0016020;GO:0016208;GO:0030388;GO:0042802;GO:0044877;GO:0045296;GO:0046872;GO:0048029;GO:0061621;GO:0070062;GO:0070095;GO:1990830;GO:0003872;GO:0005524;GO:0005737;GO:0006002;GO:0046872;GO:0003872;GO:0005524;GO:0005737;GO:0006002;GO:0046872;GO:0003872;GO:0005524;GO:0005737;GO:0006002;GO:0046872;GO:0003872;GO:0005737;GO:…	85.595	323.31	34	60.1	245	140040000	92048000	155820000	145490000	148330000	96331000	155810000	151480000	141550000	1.29303e+08	1.3005e+08	1.49613e+08	3.32142e+07	2.92363e+07	7.31097e+06	25.6872	22.4808	4.88657
P14618;A0A8V8TNX9;P14618-3;B4DNK4	Pyruvate kinase PKM;Pyruvate kinase	PKM	sp|P14618|KPYM_HUMAN Pyruvate kinase PKM OS=Homo sapiens OX=9606 GN=PKM PE=1 SV=4;tr|A0A8V8TNX9|A0A8V8TNX9_HUMAN Pyruvate kinase OS=Homo sapiens OX=9606 GN=PKM PE=1 SV=1;sp|P14618-3|KPYM_HUMAN Isoform 3 of Pyruvate kinase PKM OS=Homo sapiens OX=9606 GN=PKM	cilium [GO:0005929];collagen-containing extracellular matrix [GO:0062023];cytoplasm [GO:0005737];cytosol [GO:0005829];extracellular exosome [GO:0070062];extracellular region [GO:0005576];extracellular vesicle [GO:1903561];ficolin-1-rich granule lumen [GO:1904813];mitochondrion [GO:0005739];nucleus [GO:0005634];rough endoplasmic reticulum [GO:0005791];secretory granule lumen [GO:0034774];vesicle […	GO:0000287;GO:0003713;GO:0003723;GO:0003729;GO:0004713;GO:0004743;GO:0005524;GO:0005576;GO:0005634;GO:0005737;GO:0005739;GO:0005791;GO:0005829;GO:0005929;GO:0006096;GO:0012501;GO:0016310;GO:0023026;GO:0030955;GO:0031982;GO:0032869;GO:0034774;GO:0035402;GO:0042803;GO:0045296;GO:0045944;GO:0061621;GO:0062023;GO:0070062;GO:1903561;GO:1903672;GO:1904813;GO:2000767;GO:0000287;GO:0004743;GO:0005524;GO:…	57.936	323.31	44	78	858	2833499904	1973100032	2460300032	3872699904	3619599872	3601499904	3176300032	3136800000	3097299968	2.4223e+09	3.69793e+09	3136800000	4.31457e+08	1.51623e+08	39500032	17.8119	4.1002	1.25925
P61978;P61978-2;A0A994J4U9;A0A994J4S7;A0A994J782	Heterogeneous nuclear ribonucleoprotein K	HNRNPK	sp|P61978|HNRPK_HUMAN Heterogeneous nuclear ribonucleoprotein K OS=Homo sapiens OX=9606 GN=HNRNPK PE=1 SV=1;sp|P61978-2|HNRPK_HUMAN Isoform 2 of Heterogeneous nuclear ribonucleoprotein K OS=Homo sapiens OX=9606 GN=HNRNPK;tr|A0A994J4U9|A0A994J4U9_HUMAN Hete	catalytic step 2 spliceosome [GO:0071013];cell projection [GO:0042995];chromatin [GO:0000785];cytoplasm [GO:0005737];cytoplasmic stress granule [GO:0010494];extracellular exosome [GO:0070062];focal adhesion [GO:0005925];membrane [GO:0016020];nucleoplasm [GO:0005654];nucleus [GO:0005634];podosome [GO:0002102];ribonucleoprotein complex [GO:1990904];cadherin binding [GO:0045296];DNA binding [GO:0003…	GO:0000398;GO:0000785;GO:0002102;GO:0003677;GO:0003723;GO:0003729;GO:0005634;GO:0005654;GO:0005737;GO:0005925;GO:0006357;GO:0006396;GO:0007165;GO:0010494;GO:0010988;GO:0016020;GO:0019904;GO:0042802;GO:0042995;GO:0043066;GO:0045296;GO:0045892;GO:0045944;GO:0048024;GO:0048025;GO:0048260;GO:0070062;GO:0071013;GO:1902165;GO:1905599;GO:1990904;GO:0002102;GO:0003677;GO:0003723;GO:0005654;GO:0005681;GO:…	50.976	323.31	25	63.1	281	418910016	401160000	396110016	520110016	527440000	432020000	522300000	503830016	409310016	405393344	4.9319e+08	4.7848e+08	1.1975e+07	5.31014e+07	6.06107e+07	2.95392	10.7669	12.6673
P04844;P04844-2;A0A994J5J1	Dolichyl-diphosphooligosaccharide--protein glycosyltransferase subunit 2	RPN2	sp|P04844|RPN2_HUMAN Dolichyl-diphosphooligosaccharide--protein glycosyltransferase subunit 2 OS=Homo sapiens OX=9606 GN=RPN2 PE=1 SV=3;sp|P04844-2|RPN2_HUMAN Isoform 2 of Dolichyl-diphosphooligosaccharide--protein glycosyltransferase subunit 2 OS=Homo sap	endoplasmic reticulum [GO:0005783];endoplasmic reticulum membrane [GO:0005789];membrane [GO:0016020];nuclear body [GO:0016604];oligosaccharyltransferase complex [GO:0008250];protein modification process [GO:0036211];protein N-linked glycosylation [GO:0006487];protein N-linked glycosylation via asparagine [GO:0018279];oligosaccharyltransferase complex [GO:0008250];protein N-linked glycosylation [G…	GO:0005783;GO:0005789;GO:0006487;GO:0008250;GO:0016020;GO:0016604;GO:0018279;GO:0036211;GO:0006487;GO:0008250;GO:0006487;GO:0008250;GO:0006487;GO:0008250;GO:0006487;GO:0008250;GO:0006487;GO:0008250	69.283	323.31	26	67.7	211	197050000	179400000	186760000	165170000	158380000	148000000	181530000	173480000	158710000	1.87737e+08	1.57183e+08	171240000	8.86544e+06	8.64733e+06	1.15737e+07	4.72227	5.50143	6.75878
O60506;A0AA34QW03;O60506-2;A0A7I2V4Z0;A0A7I2V309;A0A7I2V2F2;A0A7I2V5Q6	Heterogeneous nuclear ribonucleoprotein Q	SYNCRIP	sp|O60506|HNRPQ_HUMAN Heterogeneous nuclear ribonucleoprotein Q OS=Homo sapiens OX=9606 GN=SYNCRIP PE=1 SV=2;tr|A0AA34QW03|A0AA34QW03_HUMAN Synaptotagmin binding cytoplasmic RNA interacting protein OS=Homo sapiens OX=9606 GN=SYNCRIP PE=1 SV=1;sp|O60506-2|H	catalytic step 2 spliceosome [GO:0071013];CRD-mediated mRNA stability complex [GO:0070937];cytosol [GO:0005829];endoplasmic reticulum [GO:0005783];GAIT complex [GO:0097452];histone pre-mRNA 3'end processing complex [GO:0071204];mCRD-mediated mRNA stability complex [GO:0106002];membrane [GO:0016020];mRNA editing complex [GO:0045293];nucleoplasm [GO:0005654];nucleus [GO:0005634];ribonucleoprotein c…	GO:0000398;GO:0001649;GO:0003723;GO:0005634;GO:0005654;GO:0005783;GO:0005829;GO:0006396;GO:0008380;GO:0016020;GO:0016556;GO:0017148;GO:0045293;GO:0048027;GO:0070934;GO:0070937;GO:0071013;GO:0071204;GO:0071346;GO:0097452;GO:0106002;GO:1900152;GO:1901537;GO:1990904;GO:2000623;GO:2000767;GO:0003723;GO:0005737;GO:0003723;GO:0005737;GO:0003723;GO:0003723;GO:0005737;GO:0003723;GO:0005737;GO:0003723	69.602	323.31	31	54.1	268	144590000	133040000	135590000	141070000	141510000	131210000	176000000	145780000	132120000	137740000	137930000	151300000	6.06774e+06	5.82385e+06	2.24548e+07	4.40521	4.22232	14.8412
O75390;B4DJV2;A0A0C4DGI3	Citrate synthase, mitochondrial;Citrate synthase	CS	sp|O75390|CISY_HUMAN Citrate synthase, mitochondrial OS=Homo sapiens OX=9606 GN=CS PE=1 SV=2;tr|B4DJV2|B4DJV2_HUMAN Citrate synthase OS=Homo sapiens OX=9606 GN=CS PE=1 SV=1;tr|A0A0C4DGI3|A0A0C4DGI3_HUMAN Citrate synthase OS=Homo sapiens OX=9606 GN=CS PE=1	extracellular exosome [GO:0070062];mitochondrial matrix [GO:0005759];mitochondrion [GO:0005739];nucleus [GO:0005634];citrate (Si)-synthase activity [GO:0004108];RNA binding [GO:0003723];carbohydrate metabolic process [GO:0005975];citrate metabolic process [GO:0006101];tricarboxylic acid cycle [GO:0006099];mitochondrial matrix [GO:0005759];mitochondrion [GO:0005739];citrate (Si)-synthase activity …	GO:0003723;GO:0004108;GO:0005634;GO:0005739;GO:0005759;GO:0005975;GO:0006099;GO:0006101;GO:0070062;GO:0004108;GO:0005739;GO:0005759;GO:0006099;GO:0006101;GO:0004108;GO:0005739;GO:0005759;GO:0006099;GO:0006101;GO:0006099;GO:0046912;GO:0006099;GO:0046912;GO:0006099;GO:0046912;GO:0006099;GO:0046912;GO:0006099;GO:0046912;GO:0005739;GO:0006099;GO:0046912;GO:0006099;GO:0046912;GO:0006099;GO:0046912;GO:…	51.712	323.31	19	57.5	148	180910000	132990000	149120000	189010000	191880000	177280000	172390000	159170000	113280000	154340000	1.86057e+08	148280000	2.43827e+07	7.73509e+06	3.10233e+07	15.7981	4.15738	20.9221
O94979;D6REX3;O94979-3;O94979-9;O94979-8;O94979-2;O94979-4;O94979-6;O94979-10;D6RHZ5;O94979-7;H7BXG7;O94979-5	Protein transport protein Sec31A	SEC31A	sp|O94979|SC31A_HUMAN Protein transport protein Sec31A OS=Homo sapiens OX=9606 GN=SEC31A PE=1 SV=3;tr|D6REX3|D6REX3_HUMAN Protein transport protein Sec31A OS=Homo sapiens OX=9606 GN=SEC31A PE=1 SV=1;sp|O94979-3|SC31A_HUMAN Isoform 3 of Protein transport pr	COPII vesicle coat [GO:0030127];COPII-coated ER to Golgi transport vesicle [GO:0030134];cytoplasm [GO:0005737];cytosol [GO:0005829];endoplasmic reticulum [GO:0005783];endoplasmic reticulum exit site [GO:0070971];endoplasmic reticulum membrane [GO:0005789];ER to Golgi transport vesicle membrane [GO:0012507];intracellular membrane-bounded organelle [GO:0043231];perinuclear region of cytoplasm [GO:0…	GO:0005198;GO:0005737;GO:0005783;GO:0005789;GO:0005829;GO:0006886;GO:0006888;GO:0007029;GO:0012507;GO:0030120;GO:0030127;GO:0030134;GO:0043231;GO:0048306;GO:0048471;GO:0051592;GO:0070971;GO:0090110;GO:0005789;GO:0005829;GO:0006888;GO:0043231;GO:0005789;GO:0005829;GO:0006888;GO:0043231;GO:0005783;GO:0006888;GO:0005783;GO:0006888;GO:0005789;GO:0005829;GO:0006888;GO:0043231;GO:0005783;GO:0006888;GO:…	133.01	323.31	36	43.4	274	90928000	83741000	78203000	71749000	70858000	74227000	89976000	84231000	82547000	8.42907e+07	72278000	8.55847e+07	6.38028e+06	1.74569e+06	3.8951e+06	7.56938	2.41524	4.55117
Q99715;D6RGG3;Q99715-4;Q99715-2	Collagen alpha-1(XII) chain	COL12A1	sp|Q99715|COCA1_HUMAN Collagen alpha-1(XII) chain OS=Homo sapiens OX=9606 GN=COL12A1 PE=1 SV=2;tr|D6RGG3|D6RGG3_HUMAN Collagen type XII alpha 1 chain OS=Homo sapiens OX=9606 GN=COL12A1 PE=1 SV=1;sp|Q99715-4|COCA1_HUMAN Isoform 4 of Collagen alpha-1(XII) ch	collagen type XII trimer [GO:0005595];collagen-containing extracellular matrix [GO:0062023];endoplasmic reticulum lumen [GO:0005788];extracellular exosome [GO:0070062];extracellular region [GO:0005576];extracellular space [GO:0005615];extracellular vesicle [GO:1903561];extracellular matrix structural constituent conferring tensile strength [GO:0030020];cell adhesion [GO:0007155];collagen fibril o…	GO:0005576;GO:0005595;GO:0005615;GO:0005788;GO:0007155;GO:0030020;GO:0030199;GO:0035987;GO:0062023;GO:0070062;GO:1903561;GO:0005576;GO:0005581;GO:0005788;GO:0005576;GO:0005788	333.14	323.31	127	55	648	113090000	243480000	67214000	23082000	11454000	16376000	30387000	71831000	42267000	1.41261e+08	1.69707e+07	4.81617e+07	9.14475e+07	5.83676e+06	2.13415e+07	64.7364	34.3933	44.3123
P78559;E9PGC8;P78559-2	Microtubule-associated protein 1A;MAP1A heavy chain;MAP1 light chain LC2	MAP1A	sp|P78559|MAP1A_HUMAN Microtubule-associated protein 1A OS=Homo sapiens OX=9606 GN=MAP1A PE=1 SV=6;tr|E9PGC8|E9PGC8_HUMAN Microtubule associated protein 1A OS=Homo sapiens OX=9606 GN=MAP1A PE=1 SV=1;sp|P78559-2|MAP1A_HUMAN Isoform 2 of Microtubule-associat	axon [GO:0030424];axon cytoplasm [GO:1904115];axon initial segment [GO:0043194];cytoplasm [GO:0005737];cytosol [GO:0005829];dendrite [GO:0030425];dendritic branch [GO:0044307];dendritic microtubule [GO:1901588];dendritic shaft [GO:0043198];microtubule [GO:0005874];microtubule associated complex [GO:0005875];neuron projection [GO:0043005];neuronal cell body [GO:0043025];primary dendrite [GO:015000…	GO:0000226;GO:0003779;GO:0005198;GO:0005737;GO:0005829;GO:0005874;GO:0005875;GO:0007409;GO:0007613;GO:0008017;GO:0008093;GO:0008306;GO:0015631;GO:0016358;GO:0030424;GO:0030425;GO:0031114;GO:0032435;GO:0043005;GO:0043025;GO:0043194;GO:0043198;GO:0044307;GO:0045202;GO:0048156;GO:0048167;GO:0050882;GO:0070050;GO:0099641;GO:0099642;GO:0150001;GO:1901588;GO:1902817;GO:1903829;GO:1904115;GO:1990535;GO:…	305.48	323.31	70	35.8	384	34312000	29155000	36500000	57435000	44735000	45513000	40513000	39042000	36609000	3.33223e+07	4.92277e+07	3.87213e+07	3.77119e+06	7.1184e+06	1.97166e+06	11.3173	14.4602	5.09191
E9PGM1;Q04637-8;E7EUU4;E7EX73;Q04637-7	Eukaryotic translation initiation factor 4 gamma 1	EIF4G1	tr|E9PGM1|E9PGM1_HUMAN Eukaryotic translation initiation factor 4 gamma 1 OS=Homo sapiens OX=9606 GN=EIF4G1 PE=1 SV=1;sp|Q04637-8|IF4G1_HUMAN Isoform 8 of Eukaryotic translation initiation factor 4 gamma 1 OS=Homo sapiens OX=9606 GN=EIF4G1;tr|E7EUU4|E7EUU4	cytosol [GO:0005829];RNA binding [GO:0003723];translation initiation factor activity [GO:0003743];cytosol [GO:0005829];RNA binding [GO:0003723];translation initiation factor activity [GO:0003743];cytoplasm [GO:0005737];cytosol [GO:0005829];eukaryotic initiation factor 4E binding [GO:0008190];RNA binding [GO:0003723];translation initiation factor activity [GO:0003743];cytosol [GO:0005829];RNA bind…	GO:0003723;GO:0003743;GO:0005829;GO:0003723;GO:0003743;GO:0005829;GO:0003723;GO:0003743;GO:0005737;GO:0005829;GO:0008190;GO:0003723;GO:0003743;GO:0005829;GO:0003723;GO:0003743;GO:0005737;GO:0005829;GO:0008190;GO:0005829;GO:0003723;GO:0003743;GO:0003743	166.75	323.31	54	40.7	379	79978000	65407000	71660000	79913000	78873000	79606000	98813000	83659000	80247000	7.23483e+07	79464000	87573000	7.30985e+06	534344	9.88249e+06	10.1037	0.672435	11.2849
P23528;G3V1A4;E9PK25;E9PP50;E9PQB7;E9PLJ3;E9PS23	Cofilin-1	CFL1	sp|P23528|COF1_HUMAN Cofilin-1 OS=Homo sapiens OX=9606 GN=CFL1 PE=1 SV=3;tr|G3V1A4|G3V1A4_HUMAN Cofilin-1 OS=Homo sapiens OX=9606 GN=CFL1 PE=1 SV=1;tr|E9PK25|E9PK25_HUMAN Cofilin-1 OS=Homo sapiens OX=9606 GN=CFL1 PE=1 SV=1;tr|E9PP50|E9PP50_HUMAN Cofilin-1	actin cytoskeleton [GO:0015629];cytoplasm [GO:0005737];cytosol [GO:0005829];extracellular exosome [GO:0070062];extracellular space [GO:0005615];focal adhesion [GO:0005925];growth cone [GO:0030426];lamellipodium [GO:0030027];lamellipodium membrane [GO:0031258];membrane [GO:0016020];nuclear matrix [GO:0016363];nucleus [GO:0005634];ruffle membrane [GO:0032587];vesicle [GO:0031982];actin filament bin…	GO:0000281;GO:0005615;GO:0005634;GO:0005737;GO:0005829;GO:0005925;GO:0007010;GO:0007266;GO:0009615;GO:0015629;GO:0016020;GO:0016363;GO:0022604;GO:0030027;GO:0030036;GO:0030042;GO:0030043;GO:0030426;GO:0031258;GO:0031982;GO:0032587;GO:0040019;GO:0043066;GO:0044794;GO:0051014;GO:0051015;GO:0051293;GO:0061001;GO:0070062;GO:0005634;GO:0015629;GO:0030042;GO:0031258;GO:0032587;GO:0051015;GO:0005634;GO:…	18.502	323.31	17	69.3	245	2903099904	2206299904	2386299904	3508699904	3596699904	2937600000	3172499968	3321200128	3044100096	2.49857e+09	3.34767e+09	3.17927e+09	3.61712e+08	3.57843e+08	1.38674e+08	14.4768	10.6893	4.36182
E9PMS6;A0A0A0MTE2;A0A8V8TKQ1;E9PMT2;Q8WWI1-5	LIM domain only protein 7	LMO7	tr|E9PMS6|E9PMS6_HUMAN LIM domain 7 OS=Homo sapiens OX=9606 GN=LMO7 PE=1 SV=1;tr|A0A0A0MTE2|A0A0A0MTE2_HUMAN LIM domain 7 OS=Homo sapiens OX=9606 GN=LMO7 PE=1 SV=1;tr|A0A8V8TKQ1|A0A8V8TKQ1_HUMAN LIM domain 7 OS=Homo sapiens OX=9606 GN=LMO7 PE=1 SV=1;tr|E9P	membrane [GO:0016020];metal ion binding [GO:0046872];regulation of cell adhesion [GO:0030155];regulation of signaling [GO:0023051];regulation of cell adhesion [GO:0030155];regulation of signaling [GO:0023051];regulation of cell adhesion [GO:0030155];regulation of signaling [GO:0023051];metal ion binding [GO:0046872];regulation of cell adhesion [GO:0030155];regulation of signaling [GO:0023051];reg…	GO:0016020;GO:0023051;GO:0030155;GO:0046872;GO:0023051;GO:0030155;GO:0023051;GO:0030155;GO:0023051;GO:0030155;GO:0046872;GO:0023051;GO:0030155	145.42	323.31	79	66.9	615	69250000	66741000	65576000	51810000	54932000	49630000	50817000	52894000	57967000	67189000	52124000	5.38927e+07	1.87752e+06	2.66491e+06	3.67813e+06	2.79439	5.11264	6.82491
P55209;F5H4R6;H0YIV4;P55209-2;F8VY35;F8W543;F8W0J6;H0YH88;F8W020;F8VUX1;H0YHC3;F8VXI6	Nucleosome assembly protein 1-like 1	NAP1L1	sp|P55209|NP1L1_HUMAN Nucleosome assembly protein 1-like 1 OS=Homo sapiens OX=9606 GN=NAP1L1 PE=1 SV=1;tr|F5H4R6|F5H4R6_HUMAN Nucleosome assembly protein 1 like 1 OS=Homo sapiens OX=9606 GN=NAP1L1 PE=1 SV=1;tr|H0YIV4|H0YIV4_HUMAN Nucleosome assembly protei	chromatin [GO:0000785];cytoplasm [GO:0005737];melanosome [GO:0042470];membrane [GO:0016020];nucleus [GO:0005634];chromatin binding [GO:0003682];histone binding [GO:0042393];histone chaperone activity [GO:0140713];RNA binding [GO:0003723];DNA replication [GO:0006260];nervous system development [GO:0007399];nucleosome assembly [GO:0006334];positive regulation of cell population proliferation [GO:00…	GO:0000785;GO:0003682;GO:0003723;GO:0005634;GO:0005737;GO:0006260;GO:0006334;GO:0007399;GO:0008284;GO:0016020;GO:0042393;GO:0042470;GO:0050769;GO:0140713;GO:2000179;GO:0005634;GO:0005737;GO:0006334;GO:0005634;GO:0005737;GO:0006334;GO:0005634;GO:0006334;GO:0005634;GO:0005737;GO:0006334;GO:0005634;GO:0005737;GO:0006334;GO:0005634;GO:0005737;GO:0006334;GO:0005634;GO:0005737;GO:0006334;GO:0005634;GO:…	45.374	323.31	14	55	100	297769984	197790000	215550000	270710016	280340000	218400000	339800000	267510000	222860000	2.37037e+08	2.56483e+08	2.76723e+08	5.33409e+07	3.33308e+07	5.90119e+07	22.5032	12.9953	21.3252
Q9BQE3;F5H5D3	Tubulin alpha-1C chain	TUBA1C	sp|Q9BQE3|TBA1C_HUMAN Tubulin alpha-1C chain OS=Homo sapiens OX=9606 GN=TUBA1C PE=1 SV=1;tr|F5H5D3|F5H5D3_HUMAN Tubulin alpha chain OS=Homo sapiens OX=9606 GN=TUBA1C PE=1 SV=1	cytoplasm [GO:0005737];cytoplasmic microtubule [GO:0005881];microtubule [GO:0005874];microtubule cytoskeleton [GO:0015630];nucleus [GO:0005634];vesicle [GO:0031982];GTP binding [GO:0005525];hydrolase activity [GO:0016787];metal ion binding [GO:0046872];structural constituent of cytoskeleton [GO:0005200];structural molecule activity [GO:0005198];cell division [GO:0051301];cytoskeleton-dependent in…	GO:0000226;GO:0000278;GO:0005198;GO:0005200;GO:0005525;GO:0005634;GO:0005737;GO:0005874;GO:0005881;GO:0007017;GO:0015630;GO:0016787;GO:0030705;GO:0031982;GO:0046872;GO:0051301;GO:0005200;GO:0005525;GO:0005737;GO:0005874;GO:0007017;GO:0015630;GO:0016787;GO:0005200;GO:0005525;GO:0005737;GO:0005874;GO:0007017;GO:0015630;GO:0016787;GO:0005200;GO:0005525;GO:0005737;GO:0005874;GO:0007017;GO:0015630;GO:…	49.895	323.31	30	73.1	62	153520000	159170000	209670000	307630016	336470016	337200000	269540000	268430000	240500000	174120000	3.271e+08	259490000	3.09165e+07	1.68655e+07	1.64552e+07	17.7559	5.15606	6.34136
P00491;G3V5M2;A0A8V8TL37	Purine nucleoside phosphorylase	PNP	sp|P00491|PNPH_HUMAN Purine nucleoside phosphorylase OS=Homo sapiens OX=9606 GN=PNP PE=1 SV=2;tr|G3V5M2|G3V5M2_HUMAN Purine nucleoside phosphorylase OS=Homo sapiens OX=9606 GN=PNP PE=1 SV=2;tr|A0A8V8TL37|A0A8V8TL37_HUMAN Purine nucleoside phosphorylase OS=	cytoplasm [GO:0005737];cytosol [GO:0005829];extracellular exosome [GO:0070062];extracellular region [GO:0005576];ficolin-1-rich granule lumen [GO:1904813];secretory granule lumen [GO:0034774];guanosine phosphorylase activity [GO:0047975];identical protein binding [GO:0042802];nucleoside binding [GO:0001882];phosphate ion binding [GO:0042301];purine nucleobase binding [GO:0002060];purine-nucleosid…	GO:0000255;GO:0001882;GO:0002060;GO:0004731;GO:0005576;GO:0005737;GO:0005829;GO:0006139;GO:0006148;GO:0006149;GO:0006157;GO:0006166;GO:0006204;GO:0006738;GO:0006955;GO:0009165;GO:0009410;GO:0032743;GO:0034418;GO:0034774;GO:0042102;GO:0042301;GO:0042802;GO:0043101;GO:0046059;GO:0046638;GO:0047975;GO:0070062;GO:1904813;GO:0004731;GO:0005829;GO:0006166;GO:0004731;GO:0009116;GO:0004731;GO:0009116;GO:…	32.118	323.31	15	66.4	132	62491000	62509000	58860000	86753000	110500000	81157000	57918000	46266000	48716000	6.12867e+07	9.28033e+07	5.09667e+07	2.10157e+06	1.55791e+07	6.1434e+06	3.42909	16.7872	12.0538
P11940;H0YAR2;P11940-2;E7EQV3;A0A7I2YQ88;A0A7I2V649;A0A7I2V4N4;A0A087WTT1;A0A7I2YQE4;E7ERJ7;A0A7I2YQ90;Q9H361	Polyadenylate-binding protein 1;Polyadenylate-binding protein;Polyadenylate-binding protein 3	PABPC1;PABPC3	sp|P11940|PABP1_HUMAN Polyadenylate-binding protein 1 OS=Homo sapiens OX=9606 GN=PABPC1 PE=1 SV=2;tr|H0YAR2|H0YAR2_HUMAN Polyadenylate-binding protein OS=Homo sapiens OX=9606 GN=PABPC1 PE=1 SV=2;sp|P11940-2|PABP1_HUMAN Isoform 2 of Polyadenylate-binding pr	catalytic step 2 spliceosome [GO:0071013];cell leading edge [GO:0031252];cytoplasm [GO:0005737];cytoplasmic ribonucleoprotein granule [GO:0036464];cytoplasmic stress granule [GO:0010494];cytosol [GO:0005829];extracellular exosome [GO:0070062];focal adhesion [GO:0005925];lamellipodium [GO:0030027];mCRD-mediated mRNA stability complex [GO:0106002];membrane [GO:0016020];nucleus [GO:0005634];ribonucl…	GO:0000184;GO:0000398;GO:0003723;GO:0003729;GO:0003730;GO:0005634;GO:0005737;GO:0005829;GO:0005925;GO:0006378;GO:0008143;GO:0008266;GO:0008494;GO:0010494;GO:0016020;GO:0030027;GO:0031047;GO:0031252;GO:0036464;GO:0045070;GO:0048255;GO:0060213;GO:0070062;GO:0070934;GO:0071013;GO:0106002;GO:1900152;GO:1900153;GO:1990904;GO:2000623;GO:2000767;GO:0003730;GO:0005634;GO:0005737;GO:0005829;GO:0008143;GO:…	70.67	323.31	31	53.5	237	190770000	177910000	179210000	189460000	212320000	189310000	218940000	190860000	184150000	182630000	197030000	1.97983e+08	7.07935e+06	1.32417e+07	1.84565e+07	3.87633	6.72067	9.32225
P40939;H0YFD6;A0A2R8Y4F5;A0A2R8YG21	Trifunctional enzyme subunit alpha, mitochondrial;Long-chain enoyl-CoA hydratase;Long chain 3-hydroxyacyl-CoA dehydrogenase	HADHA	sp|P40939|ECHA_HUMAN Trifunctional enzyme subunit alpha, mitochondrial OS=Homo sapiens OX=9606 GN=HADHA PE=1 SV=2;tr|H0YFD6|H0YFD6_HUMAN enoyl-CoA hydratase OS=Homo sapiens OX=9606 GN=HADHA PE=1 SV=2;tr|A0A2R8Y4F5|A0A2R8Y4F5_HUMAN enoyl-CoA hydratase OS=Ho	mitochondrial fatty acid beta-oxidation multienzyme complex [GO:0016507];mitochondrial inner membrane [GO:0005743];mitochondrial nucleoid [GO:0042645];mitochondrion [GO:0005739];3-hydroxyacyl-CoA dehydratase activity [GO:0018812];3-hydroxyacyl-CoA dehydrogenase activity [GO:0003857];acetyl-CoA C-acetyltransferase activity [GO:0003985];enoyl-CoA hydratase activity [GO:0004300];fatty-acyl-CoA bindi…	GO:0000062;GO:0003857;GO:0003985;GO:0004300;GO:0005739;GO:0005743;GO:0006635;GO:0009410;GO:0016507;GO:0016509;GO:0018812;GO:0032868;GO:0035965;GO:0042645;GO:0044877;GO:0070403;GO:0003857;GO:0004300;GO:0005739;GO:0006635;GO:0016507;GO:0070403;GO:0003857;GO:0004300;GO:0005739;GO:0006635;GO:0016507;GO:0070403;GO:0003824;GO:0003824;GO:0006631;GO:0070403	82.999	323.31	31	51.4	209	113890000	134940000	104210000	111610000	109620000	120110000	110550000	105060000	80381000	117680000	113780000	9.86637e+07	1.57117e+07	5.57151e+06	1.60694e+07	13.3512	4.89674	16.2871
P07355;H0YMW4;P07355-2;H0YN42;A6NMY6;H0YMU9;H0YMD0;H0YM50;H0YL33;H0YNB8;H0YKS4	Annexin A2;Annexin;Putative annexin A2-like protein	ANXA2;ANXA2P2	sp|P07355|ANXA2_HUMAN Annexin A2 OS=Homo sapiens OX=9606 GN=ANXA2 PE=1 SV=2;tr|H0YMW4|H0YMW4_HUMAN Annexin OS=Homo sapiens OX=9606 GN=ANXA2 PE=1 SV=2;sp|P07355-2|ANXA2_HUMAN Isoform 2 of Annexin A2 OS=Homo sapiens OX=9606 GN=ANXA2;tr|H0YN42|H0YN42_HUMAN An	basement membrane [GO:0005604];collagen-containing extracellular matrix [GO:0062023];cytoplasm [GO:0005737];extracellular exosome [GO:0070062];extracellular space [GO:0005615];melanosome [GO:0042470];nucleus [GO:0005634];plasma membrane [GO:0005886];vesicle [GO:0031982];calcium channel activity [GO:0005262];calcium ion binding [GO:0005509];calcium-dependent phospholipid binding [GO:0005544];cytos…	GO:0001786;GO:0002020;GO:0005262;GO:0005509;GO:0005544;GO:0005546;GO:0005604;GO:0005615;GO:0005634;GO:0005737;GO:0005886;GO:0008092;GO:0019834;GO:0031982;GO:0042470;GO:0046790;GO:0062023;GO:0070062;GO:0001525;GO:0001533;GO:0001765;GO:0001786;GO:0001921;GO:0002020;GO:0002091;GO:0003723;GO:0004867;GO:0005262;GO:0005509;GO:0005544;GO:0005546;GO:0005576;GO:0005604;GO:0005615;GO:0005634;GO:0005737;GO:…	38.604	323.31	31	76.1	470	4937600000	5577900032	4441600000	5319699968	4749499904	4750099968	4616300032	4630799872	4303799808	4.9857e+09	4.93977e+09	4.51697e+09	5.69675e+08	3.29032e+08	1.8475e+08	11.4262	6.66088	4.09014
H3BPE1;H3BQK9;Q9UPN3-3;A0A590UJG2;Q9UPN3-2;Q9UPN3;A0A7P0MQR8;Q9UPN3-4;H0Y390;Q9UPN3-5	Microtubule-actin cross-linking factor 1, isoforms 1/2/3/5	MACF1	tr|H3BPE1|H3BPE1_HUMAN Microtubule actin crosslinking factor 1 OS=Homo sapiens OX=9606 GN=MACF1 PE=1 SV=1;tr|H3BQK9|H3BQK9_HUMAN Microtubule actin crosslinking factor 1 OS=Homo sapiens OX=9606 GN=MACF1 PE=1 SV=1;sp|Q9UPN3-3|MACF1_HUMAN Isoform 3 of Microtu	actin cytoskeleton [GO:0015629];cytoplasm [GO:0005737];cytoskeleton [GO:0005856];Golgi apparatus [GO:0005794];membrane [GO:0016020];microtubule [GO:0005874];plasma membrane [GO:0005886];ruffle membrane [GO:0032587];actin binding [GO:0003779];actin filament binding [GO:0051015];cadherin binding [GO:0045296];calcium ion binding [GO:0005509];microtubule minus-end binding [GO:0051011];RNA binding [GO…	GO:0003723;GO:0003779;GO:0005198;GO:0005509;GO:0005737;GO:0005794;GO:0005856;GO:0005874;GO:0005886;GO:0010632;GO:0015629;GO:0016020;GO:0016055;GO:0030177;GO:0030334;GO:0032587;GO:0032886;GO:0042060;GO:0043001;GO:0045104;GO:0045296;GO:0045773;GO:0051011;GO:0051015;GO:0051893;GO:0150011;GO:0003779;GO:0005509;GO:0005737;GO:0005874;GO:0008017;GO:0016020;GO:0042995;GO:0045104;GO:0003779;GO:0005737;GO:…	856.87	323.31	133	25.4	441	26775000	20249000	21198000	41524000	33813000	27237000	22160000	20953000	19329000	2.27407e+07	3.41913e+07	20814000	3.52591e+06	7.15101e+06	1.42061e+06	15.5049	20.9147	6.82526
O00151	PDZ and LIM domain protein 1	PDLIM1	sp|O00151|PDLI1_HUMAN PDZ and LIM domain protein 1 OS=Homo sapiens OX=9606 GN=PDLIM1 PE=1 SV=4	adherens junction [GO:0005912];cytoplasm [GO:0005737];cytoskeleton [GO:0005856];filamentous actin [GO:0031941];focal adhesion [GO:0005925];stress fiber [GO:0001725];transcription regulator complex [GO:0005667];Z disc [GO:0030018];actin binding [GO:0003779];cadherin binding involved in cell-cell adhesion [GO:0098641];metal ion binding [GO:0046872];muscle alpha-actinin binding [GO:0051371];transcri…	GO:0001666;GO:0001725;GO:0003713;GO:0003779;GO:0005667;GO:0005737;GO:0005856;GO:0005912;GO:0005925;GO:0006357;GO:0006979;GO:0007507;GO:0010761;GO:0030011;GO:0030018;GO:0030036;GO:0030950;GO:0031941;GO:0043149;GO:0046872;GO:0051371;GO:0061061;GO:0098641	36.071	323.31	17	70.8	134	50001000	36762000	32426000	90604000	76903000	68956000	69479000	67246000	75126000	3.97297e+07	78821000	70617000	9.15562e+06	1.09507e+07	4.06139e+06	23.0448	13.8931	5.75129
O00159-3;O00159;F5H6E2;O00159-2	Unconventional myosin-Ic	MYO1C	sp|O00159-3|MYO1C_HUMAN Isoform 3 of Unconventional myosin-Ic OS=Homo sapiens OX=9606 GN=MYO1C;sp|O00159|MYO1C_HUMAN Unconventional myosin-Ic OS=Homo sapiens OX=9606 GN=MYO1C PE=1 SV=4;tr|F5H6E2|F5H6E2_HUMAN Myosin IC OS=Homo sapiens OX=9606 GN=MYO1C PE=1	actin cytoskeleton [GO:0015629];B-WICH complex [GO:0110016];basal plasma membrane [GO:0009925];brush border [GO:0005903];cell cortex [GO:0005938];cytoplasm [GO:0005737];cytoplasmic vesicle membrane [GO:0030659];cytosol [GO:0005829];extracellular exosome [GO:0070062];filamentous actin [GO:0031941];lateral plasma membrane [GO:0016328];membrane [GO:0016020];membrane raft [GO:0045121];microvillus [GO…	GO:0000146;GO:0005102;GO:0005516;GO:0005524;GO:0005654;GO:0005730;GO:0005737;GO:0005829;GO:0005886;GO:0005902;GO:0005903;GO:0005938;GO:0006338;GO:0006612;GO:0007015;GO:0009925;GO:0015629;GO:0016020;GO:0016328;GO:0016461;GO:0016604;GO:0030050;GO:0030335;GO:0030659;GO:0031267;GO:0031941;GO:0031982;GO:0032587;GO:0035066;GO:0038089;GO:0045121;GO:0045335;GO:0045943;GO:0045944;GO:0045945;GO:0051015;GO:…	119.63	323.31	52	56.1	374	128650000	129110000	93093000	86809000	82824000	106520000	89886000	95812000	120010000	116951000	92051000	1.01903e+08	2.06629e+07	1.26879e+07	1.59589e+07	17.668	13.7836	15.6609
O00410;O00410-3;H0Y8C6;O00410-2	Importin-5	IPO5	sp|O00410|IPO5_HUMAN Importin-5 OS=Homo sapiens OX=9606 GN=IPO5 PE=1 SV=4;sp|O00410-3|IPO5_HUMAN Isoform 3 of Importin-5 OS=Homo sapiens OX=9606 GN=IPO5;tr|H0Y8C6|H0Y8C6_HUMAN Importin 5 (Fragment) OS=Homo sapiens OX=9606 GN=IPO5 PE=1 SV=1;sp|O00410-2|IPO5	cytoplasm [GO:0005737];cytosol [GO:0005829];Golgi apparatus [GO:0005794];membrane [GO:0016020];nuclear membrane [GO:0031965];nuclear pore [GO:0005643];nucleolus [GO:0005730];nucleoplasm [GO:0005654];nucleus [GO:0005634];GTPase inhibitor activity [GO:0005095];nuclear import signal receptor activity [GO:0061608];nuclear localization sequence binding [GO:0008139];RNA binding [GO:0003723];small GTPas…	GO:0002753;GO:0003723;GO:0005095;GO:0005634;GO:0005643;GO:0005654;GO:0005730;GO:0005737;GO:0005794;GO:0005829;GO:0006606;GO:0006607;GO:0006610;GO:0008139;GO:0016020;GO:0031267;GO:0031965;GO:0042307;GO:0045736;GO:0061608;GO:0071230;GO:0005634;GO:0005737;GO:0006606;GO:0008139;GO:0045202;GO:0061608;GO:0005737;GO:0006606;GO:0031267;GO:0005737;GO:0006606;GO:0031267;GO:0005737;GO:0006606;GO:0031267;GO:…	123.63	323.31	38	54.6	297	138600000	146670000	169430000	132830000	146240000	131960000	165060000	156390000	148550000	1.51567e+08	137010000	1.56667e+08	1.59877e+07	8.00524e+06	8.25848e+06	10.5483	5.84282	5.27137
O14974;O14974-5;O14974-3;O14974-2;O14974-4;F8VZN8	Protein phosphatase 1 regulatory subunit 12A	PPP1R12A	sp|O14974|MYPT1_HUMAN Protein phosphatase 1 regulatory subunit 12A OS=Homo sapiens OX=9606 GN=PPP1R12A PE=1 SV=1;sp|O14974-5|MYPT1_HUMAN Isoform 5 of Protein phosphatase 1 regulatory subunit 12A OS=Homo sapiens OX=9606 GN=PPP1R12A;sp|O14974-3|MYPT1_HUMAN I	A band [GO:0031672];actin cytoskeleton [GO:0015629];centrosome [GO:0005813];contractile fiber [GO:0043292];cytoplasm [GO:0005737];cytosol [GO:0005829];focal adhesion [GO:0005925];kinetochore [GO:0000776];nucleolus [GO:0005730];nucleoplasm [GO:0005654];plasma membrane [GO:0005886];PTW/PP1 phosphatase complex [GO:0072357];stress fiber [GO:0001725];Z disc [GO:0030018];14-3-3 protein binding [GO:0071…	GO:0000278;GO:0000776;GO:0001725;GO:0004857;GO:0005654;GO:0005730;GO:0005737;GO:0005813;GO:0005829;GO:0005886;GO:0005925;GO:0006470;GO:0007098;GO:0007165;GO:0015629;GO:0019208;GO:0019901;GO:0030018;GO:0030155;GO:0031672;GO:0035507;GO:0035508;GO:0043086;GO:0043292;GO:0045944;GO:0046822;GO:0071466;GO:0071889;GO:0072357;GO:0001725;GO:0005730;GO:0005829;GO:0005886;GO:0007165;GO:0015629;GO:0019208;GO:…	115.28	323.31	40	35	230	56755000	52317000	50114000	62199000	54916000	47903000	84567000	72510000	63873000	53062000	55006000	73650000	3.3826e+06	7.14842e+06	1.0394e+07	6.37481	12.9957	14.1127
O15144	Actin-related protein 2/3 complex subunit 2	ARPC2	sp|O15144|ARPC2_HUMAN Actin-related protein 2/3 complex subunit 2 OS=Homo sapiens OX=9606 GN=ARPC2 PE=1 SV=1	actin cytoskeleton [GO:0015629];Arp2/3 protein complex [GO:0005885];cytosol [GO:0005829];endosome [GO:0005768];extracellular exosome [GO:0070062];focal adhesion [GO:0005925];glutamatergic synapse [GO:0098978];lamellipodium [GO:0030027];muscle cell projection membrane [GO:0036195];neuron projection [GO:0043005];nucleoplasm [GO:0005654];nucleus [GO:0005634];site of double-strand break [GO:0035861];…	GO:0003779;GO:0005200;GO:0005634;GO:0005654;GO:0005768;GO:0005829;GO:0005885;GO:0005925;GO:0010592;GO:0015629;GO:0030027;GO:0030041;GO:0030838;GO:0034314;GO:0035861;GO:0036195;GO:0043005;GO:0070062;GO:0070358;GO:0098978;GO:1900026;GO:0003779;GO:0005737;GO:0005885;GO:0030041;GO:0034314;GO:0042995;GO:0003779;GO:0005737;GO:0005885;GO:0030041;GO:0034314;GO:0042995;GO:0003779;GO:0005737;GO:0005885;GO:…	34.333	323.31	21	75.7	194	178930000	138830000	145220000	140920000	145070000	152150000	159040000	150840000	152980000	1.54327e+08	1.46047e+08	1.54287e+08	2.15453e+07	5.67835e+06	4.2533e+06	13.9609	3.88804	2.75675
O43399;O43399-5;O43399-7;A0A087WYR3;A0A087WZ51	Tumor protein D54	TPD52L2	sp|O43399|TPD54_HUMAN Tumor protein D54 OS=Homo sapiens OX=9606 GN=TPD52L2 PE=1 SV=2;sp|O43399-5|TPD54_HUMAN Isoform 5 of Tumor protein D54 OS=Homo sapiens OX=9606 GN=TPD52L2;sp|O43399-7|TPD54_HUMAN Isoform 7 of Tumor protein D54 OS=Homo sapiens OX=9606 GN	cytoplasm [GO:0005737];perinuclear region of cytoplasm [GO:0048471];protein homodimerization activity [GO:0042803];RNA binding [GO:0003723];carbohydrate metabolic process [GO:0005975];regulation of cell population proliferation [GO:0042127]	GO:0003723;GO:0005737;GO:0005975;GO:0042127;GO:0042803;GO:0048471	22.237	323.31	15	69.4	154	55232000	45422000	51050000	53022000	54553000	48277000	46344000	50137000	42176000	50568000	5.19507e+07	46219000	4.92273e+06	3.27229e+06	3.98197e+06	9.73487	6.29883	8.61544
O43707;A0A8V8TL71	Alpha-actinin-4	ACTN4	sp|O43707|ACTN4_HUMAN Alpha-actinin-4 OS=Homo sapiens OX=9606 GN=ACTN4 PE=1 SV=2;tr|A0A8V8TL71|A0A8V8TL71_HUMAN Alpha-actinin-4 OS=Homo sapiens OX=9606 GN=ACTN4 PE=1 SV=1	actin cytoskeleton [GO:0015629];cell junction [GO:0030054];cell projection [GO:0042995];cortical actin cytoskeleton [GO:0030864];cytoplasm [GO:0005737];extracellular exosome [GO:0070062];extracellular region [GO:0005576];extracellular space [GO:0005615];focal adhesion [GO:0005925];nucleus [GO:0005634];perinuclear region of cytoplasm [GO:0048471];plasma membrane [GO:0005886];platelet alpha granule…	GO:0000977;GO:0001725;GO:0001882;GO:0003713;GO:0003723;GO:0003779;GO:0005178;GO:0005509;GO:0005576;GO:0005615;GO:0005634;GO:0005737;GO:0005886;GO:0005925;GO:0015031;GO:0015629;GO:0016922;GO:0030018;GO:0030036;GO:0030050;GO:0030054;GO:0030335;GO:0030374;GO:0030864;GO:0031093;GO:0031143;GO:0031490;GO:0032417;GO:0032991;GO:0033209;GO:0035357;GO:0042803;GO:0042974;GO:0042981;GO:0042995;GO:0044325;GO:…	104.85	323.31	65	79.7	958	2587000064	2041100032	1873799936	3130700032	2915800064	2512999936	2551300096	2620400128	2237199872	2.1673e+09	2.85317e+09	2.46963e+09	3.72972e+08	3.13577e+08	2.04237e+08	17.2091	10.9905	8.26993
O43795-2	Unconventional myosin-Ib	MYO1B	sp|O43795-2|MYO1B_HUMAN Isoform 2 of Unconventional myosin-Ib OS=Homo sapiens OX=9606 GN=MYO1B			124.95	323.31	44	50.1	263	76730000	100140000	113200000	78842000	73477000	74819000	58496000	67151000	64620000	96690000	7.57127e+07	6.34223e+07	1.84782e+07	2.79191e+06	4.45006e+06	19.1107	3.68751	7.01656
O43852-4;O43852-2;O43852-8	Calumenin	CALU	sp|O43852-4|CALU_HUMAN Isoform 4 of Calumenin OS=Homo sapiens OX=9606 GN=CALU;sp|O43852-2|CALU_HUMAN Isoform 2 of Calumenin OS=Homo sapiens OX=9606 GN=CALU;sp|O43852-8|CALU_HUMAN Isoform 8 of Calumenin OS=Homo sapiens OX=9606 GN=CALU			38.078	323.31	23	73.7	227	295920000	130880000	201020000	869560000	638540032	297150016	746620032	842150016	259080000	2.09273e+08	601750016	615950016	8.2829e+07	2.87973e+08	3.12728e+08	39.5793	47.8559	50.7716
O60664;O60664-4;O60664-3;K7ERZ3;O60664-2	Perilipin-3	PLIN3	sp|O60664|PLIN3_HUMAN Perilipin-3 OS=Homo sapiens OX=9606 GN=PLIN3 PE=1 SV=3;sp|O60664-4|PLIN3_HUMAN Isoform 4 of Perilipin-3 OS=Homo sapiens OX=9606 GN=PLIN3;sp|O60664-3|PLIN3_HUMAN Isoform 3 of Perilipin-3 OS=Homo sapiens OX=9606 GN=PLIN3;tr|K7ERZ3|K7ERZ	cytoplasm [GO:0005737];cytosol [GO:0005829];endosome [GO:0005768];endosome membrane [GO:0010008];Golgi apparatus [GO:0005794];lipid droplet [GO:0005811];membrane [GO:0016020];transport vesicle [GO:0030133];cadherin binding [GO:0045296];cellular response to glucose starvation [GO:0042149];lipid droplet disassembly [GO:1905691];lipid storage [GO:0019915];positive regulation of sequestering of trigl…	GO:0005737;GO:0005768;GO:0005794;GO:0005811;GO:0005829;GO:0010008;GO:0010890;GO:0016020;GO:0016192;GO:0019915;GO:0030133;GO:0042149;GO:0045296;GO:1905691;GO:0005811;GO:0005811;GO:0005811;GO:0005829	47.074	323.31	24	71.7	210	196000000	121220000	155930000	217330000	230380000	202170000	246910000	280710016	207440000	1.57717e+08	2.16627e+08	2.4502e+08	3.7422e+07	1.41181e+07	3.66716e+07	23.7274	6.51727	14.9668
O60701;O60701-3;O60701-2	UDP-glucose 6-dehydrogenase	UGDH	sp|O60701|UGDH_HUMAN UDP-glucose 6-dehydrogenase OS=Homo sapiens OX=9606 GN=UGDH PE=1 SV=1;sp|O60701-3|UGDH_HUMAN Isoform 3 of UDP-glucose 6-dehydrogenase OS=Homo sapiens OX=9606 GN=UGDH;sp|O60701-2|UGDH_HUMAN Isoform 2 of UDP-glucose 6-dehydrogenase OS=Ho	cytosol [GO:0005829];extracellular exosome [GO:0070062];nucleoplasm [GO:0005654];nucleus [GO:0005634];identical protein binding [GO:0042802];NAD binding [GO:0051287];UDP-glucose 6-dehydrogenase activity [GO:0003979];carbohydrate metabolic process [GO:0005975];chondroitin sulfate biosynthetic process [GO:0030206];gastrulation with mouth forming second [GO:0001702];glycosaminoglycan biosynthetic pr…	GO:0001702;GO:0003979;GO:0005634;GO:0005654;GO:0005829;GO:0005975;GO:0006024;GO:0006065;GO:0015012;GO:0030206;GO:0034214;GO:0042802;GO:0048666;GO:0051287;GO:0070062;GO:0003979;GO:0051287;GO:0003979;GO:0051287;GO:0003979;GO:0051287;GO:0003979;GO:0051287;GO:0003979;GO:0051287;GO:0003979;GO:0051287	55.023	323.31	24	61.3	222	285740000	305080000	458540000	153610000	139760000	203560000	173770000	159820000	190350000	3.49787e+08	1.65643e+08	1.74647e+08	9.46783e+07	3.35591e+07	1.52839e+07	27.0674	20.2598	8.75131
O60763;O60763-2	General vesicular transport factor p115	USO1	sp|O60763|USO1_HUMAN General vesicular transport factor p115 OS=Homo sapiens OX=9606 GN=USO1 PE=1 SV=2;sp|O60763-2|USO1_HUMAN Isoform 2 of General vesicular transport factor p115 OS=Homo sapiens OX=9606 GN=USO1	cytosol [GO:0005829];endoplasmic reticulum [GO:0005783];ER to Golgi transport vesicle membrane [GO:0012507];fibrillar center [GO:0001650];Golgi apparatus [GO:0005794];Golgi membrane [GO:0000139];Golgi stack [GO:0005795];membrane [GO:0016020];microtubule organizing center [GO:0005815];perinuclear region of cytoplasm [GO:0048471];transport vesicle [GO:0030133];cadherin binding [GO:0045296];RNA bind…	GO:0000139;GO:0001650;GO:0003723;GO:0005783;GO:0005794;GO:0005795;GO:0005815;GO:0005829;GO:0006886;GO:0006888;GO:0007264;GO:0012507;GO:0016020;GO:0030133;GO:0032252;GO:0045056;GO:0045296;GO:0048211;GO:0048280;GO:0048471;GO:0061025;GO:1900076	107.89	323.31	35	50.6	215	63834000	53237000	61441000	56035000	50407000	49997000	52442000	51111000	50575000	59504000	5.21463e+07	51376000	5.5577e+06	3.37392e+06	961297	9.34005	6.4701	1.8711
O75083;A0A8V8TNT7;A0A8V8TP22;A0A8V8TNU2;A0A8V8TQ74;A0A8V8TQK0;A0A8V8TP31;O75083-3	WD repeat-containing protein 1	WDR1	sp|O75083|WDR1_HUMAN WD repeat-containing protein 1 OS=Homo sapiens OX=9606 GN=WDR1 PE=1 SV=4;tr|A0A8V8TNT7|A0A8V8TNT7_HUMAN WD repeat domain 1 OS=Homo sapiens OX=9606 GN=WDR1 PE=1 SV=1;tr|A0A8V8TP22|A0A8V8TP22_HUMAN WD repeat domain 1 OS=Homo sapiens OX=9	cell junction [GO:0030054];cell projection [GO:0042995];cell-cell junction [GO:0005911];cortical actin cytoskeleton [GO:0030864];cytosol [GO:0005829];extracellular exosome [GO:0070062];extracellular region [GO:0005576];plasma membrane [GO:0005886];podosome [GO:0002102];actin filament binding [GO:0051015];actin filament depolymerization [GO:0030042];actin filament fragmentation [GO:0030043];apical…	GO:0002102;GO:0002446;GO:0005576;GO:0005829;GO:0005886;GO:0005911;GO:0007605;GO:0008360;GO:0030042;GO:0030043;GO:0030054;GO:0030220;GO:0030834;GO:0030836;GO:0030864;GO:0030865;GO:0040011;GO:0042247;GO:0042995;GO:0043297;GO:0045199;GO:0045214;GO:0048713;GO:0051015;GO:0060307;GO:0070062;GO:1990266;GO:0003779;GO:0003779;GO:0003779;GO:0003779;GO:0003779;GO:0003779	66.193	323.31	35	79.2	370	402809984	318540000	338440000	503830016	476070016	431630016	389320000	383630016	379800000	353263328	470510016	3.8425e+08	4.40472e+07	3.64197e+07	4.79019e+06	12.4687	7.74047	1.24663
O75369;O75369-2;O75369-9;O75369-8;O75369-6;O75369-3;A0A804HK76;E7EN95;O75369-7;A0A804HL72;O75369-5;O75369-4	Filamin-B	FLNB	sp|O75369|FLNB_HUMAN Filamin-B OS=Homo sapiens OX=9606 GN=FLNB PE=1 SV=2;sp|O75369-2|FLNB_HUMAN Isoform 2 of Filamin-B OS=Homo sapiens OX=9606 GN=FLNB;sp|O75369-9|FLNB_HUMAN Isoform 9 of Filamin-B OS=Homo sapiens OX=9606 GN=FLNB;sp|O75369-8|FLNB_HUMAN Isof	actin cytoskeleton [GO:0015629];brush border [GO:0005903];cell cortex [GO:0005938];cytoplasm [GO:0005737];cytosol [GO:0005829];extracellular exosome [GO:0070062];focal adhesion [GO:0005925];membrane [GO:0016020];phagocytic vesicle [GO:0045335];plasma membrane [GO:0005886];stress fiber [GO:0001725];Z disc [GO:0030018];actin binding [GO:0003779];actin filament binding [GO:0051015];cadherin binding …	GO:0001725;GO:0003334;GO:0003382;GO:0003723;GO:0003779;GO:0005737;GO:0005829;GO:0005886;GO:0005903;GO:0005925;GO:0005938;GO:0007165;GO:0007519;GO:0015629;GO:0016020;GO:0030018;GO:0030036;GO:0042802;GO:0045296;GO:0045335;GO:0051015;GO:0070062;GO:0071346;GO:0005829;GO:0005886;GO:0030036;GO:0043232;GO:0051015;GO:0005829;GO:0005886;GO:0030036;GO:0043226;GO:0051015;GO:0030036;GO:0043232;GO:0051015;GO:…	278.16	323.31	141	77.1	940	196970000	262570000	204240000	129290000	116200000	73801000	191660000	222690000	155150000	221260000	1.0643e+08	1.89833e+08	3.59597e+07	2.90059e+07	3.3807e+07	16.2522	27.2534	17.8088
O75533	Splicing factor 3B subunit 1	SF3B1	sp|O75533|SF3B1_HUMAN Splicing factor 3B subunit 1 OS=Homo sapiens OX=9606 GN=SF3B1 PE=1 SV=3	B-WICH complex [GO:0110016];catalytic step 2 spliceosome [GO:0071013];nuclear speck [GO:0016607];nucleolus [GO:0005730];nucleoplasm [GO:0005654];nucleus [GO:0005634];spliceosomal complex [GO:0005681];U11/U12 snRNP [GO:0034693];U12-type spliceosomal complex [GO:0005689];U2 snRNP [GO:0005686];U2-type precatalytic spliceosome [GO:0071005];U2-type prespliceosome [GO:0071004];U2-type spliceosomal comp…	GO:0000245;GO:0000375;GO:0000398;GO:0003723;GO:0003729;GO:0005634;GO:0005654;GO:0005681;GO:0005684;GO:0005686;GO:0005689;GO:0005730;GO:0006338;GO:0008380;GO:0016607;GO:0034693;GO:0035066;GO:0045943;GO:0045944;GO:0045945;GO:0071004;GO:0071005;GO:0071013;GO:0110016;GO:1903241;GO:1990935;GO:0000245;GO:0003729;GO:0005634;GO:0000245;GO:0003729;GO:0016607;GO:0000245;GO:0003729;GO:0005681	145.83	323.31	49	52.7	286	41744000	38230000	37903000	52847000	51923000	42337000	56157000	48673000	40954000	3.92923e+07	4.90357e+07	4.85947e+07	2.12949e+06	5.81958e+06	7.6018e+06	5.41961	11.8681	15.6433
O75643;A0A494C1A5	U5 small nuclear ribonucleoprotein 200 kDa helicase	SNRNP200	sp|O75643|U520_HUMAN U5 small nuclear ribonucleoprotein 200 kDa helicase OS=Homo sapiens OX=9606 GN=SNRNP200 PE=1 SV=2;tr|A0A494C1A5|A0A494C1A5_HUMAN U5 small nuclear ribonucleoprotein 200 kDa helicase (Fragment) OS=Homo sapiens OX=9606 GN=SNRNP200 PE=1 SV	catalytic step 2 spliceosome [GO:0071013];membrane [GO:0016020];nucleoplasm [GO:0005654];nucleus [GO:0005634];spliceosomal complex [GO:0005681];U2-type catalytic step 1 spliceosome [GO:0071006];U2-type precatalytic spliceosome [GO:0071005];U4/U6 x U5 tri-snRNP complex [GO:0046540];U5 snRNP [GO:0005682];ATP binding [GO:0005524];ATP hydrolysis activity [GO:0016887];helicase activity [GO:0004386];id…	GO:0000354;GO:0000388;GO:0000398;GO:0001649;GO:0003723;GO:0003724;GO:0004386;GO:0005524;GO:0005634;GO:0005654;GO:0005681;GO:0005682;GO:0016020;GO:0016887;GO:0042802;GO:0046540;GO:0071005;GO:0071006;GO:0071013;GO:0003676;GO:0004386;GO:0005524;GO:0005654;GO:0006397;GO:0016043;GO:0016787	244.5	323.31	65	42.8	336	28063000	24193000	27557000	33945000	34552000	27775000	35901000	30988000	26272000	2.66043e+07	3.20907e+07	3.10537e+07	2.10355e+06	3.74978e+06	4.81484e+06	7.90678	11.685	15.5049
P00338;P00338-3;P00338-4;P00338-2;P00338-5	L-lactate dehydrogenase A chain	LDHA	sp|P00338|LDHA_HUMAN L-lactate dehydrogenase A chain OS=Homo sapiens OX=9606 GN=LDHA PE=1 SV=2;sp|P00338-3|LDHA_HUMAN Isoform 3 of L-lactate dehydrogenase A chain OS=Homo sapiens OX=9606 GN=LDHA;sp|P00338-4|LDHA_HUMAN Isoform 4 of L-lactate dehydrogenase A	cytosol [GO:0005829];extracellular exosome [GO:0070062];membrane [GO:0016020];mitochondrion [GO:0005739];nucleus [GO:0005634];oxidoreductase complex [GO:1990204];cadherin binding [GO:0045296];identical protein binding [GO:0042802];L-lactate dehydrogenase activity [GO:0004459];glycolytic process [GO:0006096];lactate metabolic process [GO:0006089];pyruvate metabolic process [GO:0006090];substantia …	GO:0004459;GO:0005634;GO:0005739;GO:0005829;GO:0006089;GO:0006090;GO:0006096;GO:0016020;GO:0021762;GO:0042802;GO:0045296;GO:0070062;GO:1990204;GO:0004459;GO:0005634;GO:0005739;GO:0005829;GO:0006089;GO:0006090;GO:0006754;GO:0019244;GO:0019516;GO:0030317;GO:0031514;GO:0042867;GO:0070062;GO:1990204;GO:0004459;GO:0005737;GO:0005739;GO:0006089;GO:0006090;GO:0070062;GO:0004459;GO:0005737;GO:0019752;GO:…	36.688	323.31	29	81.3	385	1879299968	1559600000	1787900032	1682800000	1778599936	1722099968	2142000000	2306400000	2430500096	1.74227e+09	1.72783e+09	2.29297e+09	1.64663e+08	4.81566e+07	1.44718e+08	9.45106	2.78711	6.3114
P00441;H7BYH4	Superoxide dismutase [Cu-Zn]	SOD1	sp|P00441|SODC_HUMAN Superoxide dismutase [Cu-Zn] OS=Homo sapiens OX=9606 GN=SOD1 PE=1 SV=2;tr|H7BYH4|H7BYH4_HUMAN Superoxide dismutase [Cu-Zn] OS=Homo sapiens OX=9606 GN=SOD1 PE=1 SV=1	axon cytoplasm [GO:1904115];cytoplasm [GO:0005737];cytoplasmic vesicle [GO:0031410];cytosol [GO:0005829];dendrite cytoplasm [GO:0032839];extracellular exosome [GO:0070062];extracellular region [GO:0005576];extracellular space [GO:0005615];mitochondrial intermembrane space [GO:0005758];mitochondrial matrix [GO:0005759];mitochondrion [GO:0005739];neuronal cell body [GO:0043025];nucleoplasm [GO:0005…	GO:0000303;GO:0001541;GO:0001819;GO:0001890;GO:0001895;GO:0002262;GO:0004784;GO:0005507;GO:0005576;GO:0005615;GO:0005634;GO:0005654;GO:0005737;GO:0005739;GO:0005758;GO:0005759;GO:0005777;GO:0005829;GO:0006749;GO:0006801;GO:0006879;GO:0006915;GO:0007283;GO:0007566;GO:0007605;GO:0007626;GO:0008089;GO:0008090;GO:0008217;GO:0008270;GO:0008340;GO:0009408;GO:0009410;GO:0010033;GO:0010467;GO:0019226;GO:…	15.936	323.31	9	78.6	60	97888000	107130000	139540000	174350000	141050000	176250000	141810000	164340000	164670000	1.14853e+08	1.63883e+08	156940000	2.18735e+07	1.97971e+07	1.3104e+07	19.0449	12.08	8.34969
P00558;P00558-2	Phosphoglycerate kinase 1	PGK1	sp|P00558|PGK1_HUMAN Phosphoglycerate kinase 1 OS=Homo sapiens OX=9606 GN=PGK1 PE=1 SV=3;sp|P00558-2|PGK1_HUMAN Isoform 2 of Phosphoglycerate kinase 1 OS=Homo sapiens OX=9606 GN=PGK1	cytosol [GO:0005829];extracellular exosome [GO:0070062];extracellular space [GO:0005615];membrane [GO:0016020];membrane raft [GO:0045121];ADP binding [GO:0043531];ATP binding [GO:0005524];phosphoglycerate kinase activity [GO:0004618];protein-disulfide reductase (NAD(P)) activity [GO:0047134];canonical glycolysis [GO:0061621];cellular response to hypoxia [GO:0071456];epithelial cell differentiatio…	GO:0004618;GO:0005524;GO:0005615;GO:0005829;GO:0006094;GO:0006096;GO:0016020;GO:0016310;GO:0016525;GO:0030855;GO:0031639;GO:0043531;GO:0045121;GO:0047134;GO:0061621;GO:0070062;GO:0071456;GO:0004618;GO:0005524;GO:0005634;GO:0005829;GO:0006094;GO:0006096;GO:0016310;GO:0030317;GO:0035686;GO:0043531;GO:0061621;GO:0070062	44.614	323.31	33	81.5	390	641379968	661480000	681960000	810200000	799880000	634110016	906840000	1024700032	910270016	661606656	7.48063e+08	947270016	2.02903e+07	9.88213e+07	6.70783e+07	3.06682	13.2103	7.08122
P02452	Collagen alpha-1(I) chain	COL1A1	sp|P02452|CO1A1_HUMAN Collagen alpha-1(I) chain OS=Homo sapiens OX=9606 GN=COL1A1 PE=1 SV=6	collagen type I trimer [GO:0005584];collagen-containing extracellular matrix [GO:0062023];cytoplasm [GO:0005737];endoplasmic reticulum lumen [GO:0005788];extracellular region [GO:0005576];extracellular space [GO:0005615];secretory granule [GO:0030141];extracellular matrix structural constituent conferring tensile strength [GO:0030020];identical protein binding [GO:0042802];metal ion binding [GO:0…	GO:0001501;GO:0001503;GO:0001568;GO:0001649;GO:0001957;GO:0001958;GO:0002020;GO:0005576;GO:0005584;GO:0005615;GO:0005737;GO:0005788;GO:0007601;GO:0007605;GO:0009410;GO:0009612;GO:0010718;GO:0010812;GO:0015031;GO:0030020;GO:0030141;GO:0030198;GO:0030199;GO:0030335;GO:0032355;GO:0032868;GO:0032964;GO:0034504;GO:0034505;GO:0038063;GO:0042542;GO:0042802;GO:0043588;GO:0043589;GO:0044344;GO:0045893;GO:…	138.91	323.31	73	79	759	471409984	484800000	392580000	367809984	252200000	328110016	197280000	277409984	213220000	4.49597e+08	316040000	229303328	4.98297e+07	5.87425e+07	4.24171e+07	11.0832	18.587	18.4982
P02751-1;P02751-3;P02751-8;P02751-14;P02751-17;P02751-9;P02751-6;P02751-4	Fibronectin;Anastellin;Ugl-Y1;Ugl-Y2;Ugl-Y3	FN1	sp|P02751-1|FINC_HUMAN Isoform 1 of Fibronectin OS=Homo sapiens OX=9606 GN=FN1;sp|P02751-3|FINC_HUMAN Isoform 3 of Fibronectin OS=Homo sapiens OX=9606 GN=FN1;sp|P02751-8|FINC_HUMAN Isoform 8 of Fibronectin OS=Homo sapiens OX=9606 GN=FN1;sp|P02751-14|FINC_H			262.62	323.31	97	59.8	1308	829960000	575720000	780040000	1344600064	937960000	1061000000	1083500032	1004700032	1044899968	7.28573e+08	1.11452e+09	1.04437e+09	1.34707e+08	2.08536e+08	3.94027e+07	18.4892	18.7108	3.77288
P04075;P04075-2;H3BQN4;J3KPS3;H3BPS8;H3BUH7	Fructose-bisphosphate aldolase A;Fructose-bisphosphate aldolase	ALDOA	sp|P04075|ALDOA_HUMAN Fructose-bisphosphate aldolase A OS=Homo sapiens OX=9606 GN=ALDOA PE=1 SV=2;sp|P04075-2|ALDOA_HUMAN Isoform 2 of Fructose-bisphosphate aldolase A OS=Homo sapiens OX=9606 GN=ALDOA;tr|H3BQN4|H3BQN4_HUMAN Fructose-bisphosphate aldolase O	actin cytoskeleton [GO:0015629];cytosol [GO:0005829];extracellular exosome [GO:0070062];extracellular region [GO:0005576];extracellular space [GO:0005615];ficolin-1-rich granule lumen [GO:1904813];I band [GO:0031674];M band [GO:0031430];membrane [GO:0016020];nucleus [GO:0005634];platelet alpha granule lumen [GO:0031093];secretory granule lumen [GO:0034774];sperm head [GO:0061827];tertiary granule…	GO:0003723;GO:0003779;GO:0004332;GO:0005576;GO:0005615;GO:0005634;GO:0005829;GO:0006000;GO:0006096;GO:0006754;GO:0006941;GO:0007015;GO:0007339;GO:0008092;GO:0008360;GO:0015629;GO:0015631;GO:0016020;GO:0030388;GO:0031093;GO:0031430;GO:0031674;GO:0034774;GO:0042802;GO:0045296;GO:0046716;GO:0051289;GO:0061827;GO:0070061;GO:0070062;GO:1904724;GO:1904813;GO:0004332;GO:0006096;GO:0031430;GO:0031674;GO:…	39.42	323.31	29	85.7	428	1008499968	811440000	962830016	1260499968	1254200064	1102599936	1034099968	1106400000	1115500032	9.2759e+08	1205766656	1.08533e+09	1.03148e+08	8.94005e+07	4.46021e+07	11.12	7.41441	4.10953
P04083;Q5T3N1	Annexin A1;Annexin	ANXA1	sp|P04083|ANXA1_HUMAN Annexin A1 OS=Homo sapiens OX=9606 GN=ANXA1 PE=1 SV=2;tr|Q5T3N1|Q5T3N1_HUMAN Annexin (Fragment) OS=Homo sapiens OX=9606 GN=ANXA1 PE=1 SV=1	adherens junction [GO:0005912];apical plasma membrane [GO:0016324];basolateral plasma membrane [GO:0016323];cell surface [GO:0009986];collagen-containing extracellular matrix [GO:0062023];cornified envelope [GO:0001533];cytoplasm [GO:0005737];cytosol [GO:0005829];early endosome membrane [GO:0031901];endosome [GO:0005768];extracellular exosome [GO:0070062];extracellular region [GO:0005576];extrace…	GO:0001533;GO:0001780;GO:0001891;GO:0002250;GO:0002548;GO:0002685;GO:0005102;GO:0005509;GO:0005543;GO:0005544;GO:0005576;GO:0005615;GO:0005634;GO:0005654;GO:0005737;GO:0005768;GO:0005829;GO:0005886;GO:0005912;GO:0005925;GO:0006909;GO:0006954;GO:0007165;GO:0007166;GO:0007187;GO:0008289;GO:0008360;GO:0009986;GO:0010165;GO:0014839;GO:0016323;GO:0016324;GO:0016328;GO:0018149;GO:0019834;GO:0030036;GO:…	38.714	323.31	25	67.6	257	1269600000	1330700032	1143000064	1382200064	1456700032	1205400064	2004700032	1983699968	1517200000	1.24777e+09	1.3481e+09	1835200000	9.57358e+07	1.29074e+08	2.75596e+08	7.67257	9.57449	15.0172
P04406;E7EUT5	Glyceraldehyde-3-phosphate dehydrogenase	GAPDH	sp|P04406|G3P_HUMAN Glyceraldehyde-3-phosphate dehydrogenase OS=Homo sapiens OX=9606 GN=GAPDH PE=1 SV=3;tr|E7EUT5|E7EUT5_HUMAN Peptidyl-cysteine S-nitrosylase GAPDH OS=Homo sapiens OX=9606 GN=GAPDH PE=1 SV=1	cytosol [GO:0005829];nucleus [GO:0005634];glyceraldehyde-3-phosphate dehydrogenase (NAD+) (phosphorylating) activity [GO:0004365];NAD binding [GO:0051287];NADP binding [GO:0050661];flagellated sperm motility [GO:0030317];glucose metabolic process [GO:0006006];glycolytic process [GO:0006096];positive regulation of glycolytic process [GO:0045821];cytoplasm [GO:0005737];cytosol [GO:0005829];extracel…	GO:0004365;GO:0005634;GO:0005829;GO:0006006;GO:0006096;GO:0030317;GO:0045821;GO:0050661;GO:0051287;GO:0000226;GO:0001819;GO:0004365;GO:0005634;GO:0005737;GO:0005811;GO:0005829;GO:0005886;GO:0006006;GO:0006096;GO:0008017;GO:0010951;GO:0015630;GO:0016020;GO:0016241;GO:0017148;GO:0019828;GO:0031640;GO:0031965;GO:0031982;GO:0032481;GO:0035605;GO:0035606;GO:0042802;GO:0043123;GO:0043231;GO:0048471;GO:…	36.053	323.31	30	92.5	951	7229100032	4542700032	6181400064	9003400192	8964400128	7648500224	6687600128	7049200128	6719200256	5.9844e+09	8538766848	6.81867e+09	1.35399e+09	7.7124e+08	2.00272e+08	22.6254	9.03222	2.93711
P04792;A0A6Q8PFK8;A0A6Q8PGK1;A0A6Q8PHJ6;A0A6Q8PFE7;A0A6Q8PF43;A0A6Q8PHA6;A0A6Q8PH65;A0A6Q8PGY2	Heat shock protein beta-1	HSPB1	sp|P04792|HSPB1_HUMAN Heat shock protein beta-1 OS=Homo sapiens OX=9606 GN=HSPB1 PE=1 SV=2;tr|A0A6Q8PFK8|A0A6Q8PFK8_HUMAN Heat shock protein family B (small) member 1 OS=Homo sapiens OX=9606 GN=HSPB1 PE=1 SV=1;tr|A0A6Q8PGK1|A0A6Q8PGK1_HUMAN Heat shock prot	axon cytoplasm [GO:1904115];cornified envelope [GO:0001533];cytoplasm [GO:0005737];cytoskeleton [GO:0005856];cytosol [GO:0005829];extracellular exosome [GO:0070062];extracellular space [GO:0005615];focal adhesion [GO:0005925];nucleus [GO:0005634];proteasome complex [GO:0000502];spindle [GO:0005819];Z disc [GO:0030018];identical protein binding [GO:0042802];protein folding chaperone [GO:0044183];p…	GO:0000502;GO:0001533;GO:0001932;GO:0003723;GO:0005080;GO:0005615;GO:0005634;GO:0005737;GO:0005819;GO:0005829;GO:0005856;GO:0005925;GO:0006446;GO:0006469;GO:0006986;GO:0008426;GO:0009408;GO:0009615;GO:0010506;GO:0019901;GO:0030018;GO:0032731;GO:0032760;GO:0035556;GO:0035924;GO:0038033;GO:0042026;GO:0042802;GO:0042803;GO:0043066;GO:0043122;GO:0043130;GO:0043536;GO:0044183;GO:0045766;GO:0051082;GO:…	22.782	323.31	16	88.3	198	1002000000	551640000	581180032	715539968	630600000	469940000	830160000	751630016	704489984	7.11607e+08	6.0536e+08	7.62093e+08	2.51921e+08	1.2473e+08	6.3485e+07	35.4018	20.6043	8.33035
P04843;B7Z4L4	Dolichyl-diphosphooligosaccharide--protein glycosyltransferase subunit 1	RPN1	sp|P04843|RPN1_HUMAN Dolichyl-diphosphooligosaccharide--protein glycosyltransferase subunit 1 OS=Homo sapiens OX=9606 GN=RPN1 PE=1 SV=1;tr|B7Z4L4|B7Z4L4_HUMAN Dolichyl-diphosphooligosaccharide--protein glycosyltransferase subunit 1 OS=Homo sapiens OX=9606	cytosol [GO:0005829];endoplasmic reticulum [GO:0005783];endoplasmic reticulum membrane [GO:0005789];melanosome [GO:0042470];membrane [GO:0016020];oligosaccharyltransferase complex [GO:0008250];rough endoplasmic reticulum [GO:0005791];RNA binding [GO:0003723];protein N-linked glycosylation [GO:0006487];protein N-linked glycosylation via asparagine [GO:0018279];cytosol [GO:0005829];endoplasmic reti…	GO:0003723;GO:0005783;GO:0005789;GO:0005791;GO:0005829;GO:0006487;GO:0008250;GO:0016020;GO:0018279;GO:0042470;GO:0005783;GO:0005829;GO:0006486;GO:0008250;GO:0016740;GO:0006486;GO:0008250	68.569	323.31	31	63.3	275	263660000	223630000	232920000	218520000	209460000	200860000	243920000	237850000	212410000	240070000	2.09613e+08	2.31393e+08	2.09509e+07	8.831e+06	1.67178e+07	8.72702	4.21299	7.22486
P05023;P05023-4;P05023-3;P05023-2	Sodium/potassium-transporting ATPase subunit alpha-1	ATP1A1	sp|P05023|AT1A1_HUMAN Sodium/potassium-transporting ATPase subunit alpha-1 OS=Homo sapiens OX=9606 GN=ATP1A1 PE=1 SV=1;sp|P05023-4|AT1A1_HUMAN Isoform 4 of Sodium/potassium-transporting ATPase subunit alpha-1 OS=Homo sapiens OX=9606 GN=ATP1A1;sp|P05023-3|A	apical plasma membrane [GO:0016324];axon [GO:0030424];basolateral plasma membrane [GO:0016323];endoplasmic reticulum [GO:0005783];extracellular exosome [GO:0070062];extracellular vesicle [GO:1903561];Golgi apparatus [GO:0005794];lateral plasma membrane [GO:0016328];melanosome [GO:0042470];membrane [GO:0016020];membrane raft [GO:0045121];organelle membrane [GO:0031090];photoreceptor inner segment …	GO:0002026;GO:0002028;GO:0005391;GO:0005524;GO:0005783;GO:0005794;GO:0005886;GO:0005890;GO:0006883;GO:0008217;GO:0009410;GO:0010248;GO:0014069;GO:0016020;GO:0016323;GO:0016324;GO:0016328;GO:0016791;GO:0016887;GO:0030007;GO:0030315;GO:0030424;GO:0030955;GO:0031090;GO:0031402;GO:0031947;GO:0032991;GO:0036126;GO:0036376;GO:0042383;GO:0042470;GO:0045121;GO:0045822;GO:0045823;GO:0045989;GO:0046982;GO:…	112.89	323.31	41	48.9	279	68890000	71341000	68811000	79698000	87430000	76986000	72132000	63466000	66321000	6.96807e+07	8.13713e+07	6.73063e+07	1.43843e+06	5.41935e+06	4.41623e+06	2.06432	6.66002	6.56138
P05783;F8VZY9	Keratin, type I cytoskeletal 18	KRT18	sp|P05783|K1C18_HUMAN Keratin, type I cytoskeletal 18 OS=Homo sapiens OX=9606 GN=KRT18 PE=1 SV=2;tr|F8VZY9|F8VZY9_HUMAN Keratin 18 OS=Homo sapiens OX=9606 GN=KRT18 PE=1 SV=1	cytosol [GO:0005829];extracellular exosome [GO:0070062];intermediate filament cytoskeleton [GO:0045111];keratin filament [GO:0045095];structural constituent of skin epidermis [GO:0030280];epithelial cell differentiation [GO:0030855];intermediate filament organization [GO:0045109];regulation of keratinocyte differentiation [GO:0045616];cytoskeleton [GO:0005856];cytosol [GO:0005829];extracellular e…	GO:0005829;GO:0030280;GO:0030855;GO:0045095;GO:0045109;GO:0045111;GO:0045616;GO:0070062;GO:0005198;GO:0005829;GO:0005856;GO:0005882;GO:0030855;GO:0045109;GO:0070062;GO:0005198;GO:0005829;GO:0005856;GO:0005882;GO:0030855;GO:0045109;GO:0070062;GO:0003723;GO:0005198;GO:0005730;GO:0005737;GO:0005815;GO:0005829;GO:0005856;GO:0005882;GO:0005912;GO:0007049;GO:0009653;GO:0016363;GO:0033209;GO:0034451;GO:…	48.057	323.31	29	69.5	110	214050000	770579968	212250000	9783100	7881100	1108900	1542100	711290	0	3.9896e+08	6257700	751130	3.21834e+08	4.55928e+06	771822	80.6681	72.8587	102.755
P06396-2;P06396;A0A0A0MS51;A0A8V8TND7;A0A0A0MT01;P06396-4;P06396-3	Gelsolin	GSN	sp|P06396-2|GELS_HUMAN Isoform 2 of Gelsolin OS=Homo sapiens OX=9606 GN=GSN;sp|P06396|GELS_HUMAN Gelsolin OS=Homo sapiens OX=9606 GN=GSN PE=1 SV=1;tr|A0A0A0MS51|A0A0A0MS51_HUMAN Gelsolin OS=Homo sapiens OX=9606 GN=GSN PE=1 SV=1;tr|A0A8V8TND7|A0A8V8TND7_HUM	actin cap [GO:0030478];actin cytoskeleton [GO:0015629];blood microparticle [GO:0072562];cortical actin cytoskeleton [GO:0030864];cytoplasm [GO:0005737];cytosol [GO:0005829];extracellular exosome [GO:0070062];extracellular region [GO:0005576];extracellular space [GO:0005615];ficolin-1-rich granule lumen [GO:1904813];focal adhesion [GO:0005925];lamellipodium [GO:0030027];phagocytic vesicle [GO:0045…	GO:0002102;GO:0003779;GO:0005509;GO:0005546;GO:0005576;GO:0005615;GO:0005737;GO:0005829;GO:0005886;GO:0005925;GO:0006911;GO:0007015;GO:0007417;GO:0008154;GO:0010628;GO:0014891;GO:0015629;GO:0016528;GO:0030027;GO:0030031;GO:0030041;GO:0030042;GO:0030478;GO:0030864;GO:0031648;GO:0034774;GO:0035994;GO:0036313;GO:0042989;GO:0045159;GO:0045335;GO:0046597;GO:0051014;GO:0051015;GO:0051016;GO:0051127;GO:…	80.64	323.31	38	73.2	290	401140000	489560000	473880000	532470016	507080000	568080000	469110016	602129984	771880000	454860000	535876672	6.14373e+08	4.71789e+07	3.06424e+07	1.51756e+08	10.3722	5.71817	24.7009
P06576;H0YH81;F8W079	ATP synthase subunit beta, mitochondrial;ATP synthase subunit beta	ATP5B	sp|P06576|ATPB_HUMAN ATP synthase subunit beta, mitochondrial OS=Homo sapiens OX=9606 GN=ATP5F1B PE=1 SV=3;tr|H0YH81|H0YH81_HUMAN ATP synthase subunit beta (Fragment) OS=Homo sapiens OX=9606 GN=ATP5F1B PE=1 SV=1;tr|F8W079|F8W079_HUMAN ATP synthase subunit	cell surface [GO:0009986];extracellular exosome [GO:0070062];membrane [GO:0016020];mitochondrial inner membrane [GO:0005743];mitochondrial matrix [GO:0005759];mitochondrial membrane [GO:0031966];mitochondrial nucleoid [GO:0042645];mitochondrial proton-transporting ATP synthase complex [GO:0005753];mitochondrial proton-transporting ATP synthase, catalytic core [GO:0005754];mitochondrion [GO:000573…	GO:0001525;GO:0001649;GO:0005524;GO:0005634;GO:0005739;GO:0005743;GO:0005753;GO:0005754;GO:0005759;GO:0005886;GO:0006091;GO:0006629;GO:0006754;GO:0006933;GO:0009986;GO:0015986;GO:0016020;GO:0016887;GO:0031966;GO:0042288;GO:0042645;GO:0042776;GO:0043532;GO:0043536;GO:0045259;GO:0045261;GO:0046933;GO:0046961;GO:0051453;GO:0070062;GO:0098761;GO:1902600;GO:0005524;GO:0005739;GO:0016887;GO:0045261;GO:…	56.559	323.31	26	73	255	359020000	368630016	338510016	385600000	358310016	371750016	366169984	354420000	275609984	3.55387e+08	3.71887e+08	332066656	1.53852e+07	1.36455e+07	4.92446e+07	4.32914	3.66926	14.8297
P06733;A0A2R8Y6G6;P06733-2	Alpha-enolase	ENO1	sp|P06733|ENOA_HUMAN Alpha-enolase OS=Homo sapiens OX=9606 GN=ENO1 PE=1 SV=2;tr|A0A2R8Y6G6|A0A2R8Y6G6_HUMAN phosphopyruvate hydratase OS=Homo sapiens OX=9606 GN=ENO1 PE=1 SV=1;sp|P06733-2|ENOA_HUMAN Isoform MBP-1 of Alpha-enolase OS=Homo sapiens OX=9606 GN	cell cortex [GO:0005938];cell surface [GO:0009986];cytoplasm [GO:0005737];cytosol [GO:0005829];extracellular exosome [GO:0070062];extracellular space [GO:0005615];M band [GO:0031430];membrane [GO:0016020];nuclear outer membrane [GO:0005640];nucleus [GO:0005634];phosphopyruvate hydratase complex [GO:0000015];plasma membrane [GO:0005886];cadherin binding [GO:0045296];DNA-binding transcription repre…	GO:0000015;GO:0000122;GO:0000287;GO:0000977;GO:0001222;GO:0001227;GO:0003714;GO:0003723;GO:0004634;GO:0005615;GO:0005634;GO:0005640;GO:0005737;GO:0005829;GO:0005886;GO:0005938;GO:0006094;GO:0006096;GO:0009615;GO:0009986;GO:0010756;GO:0016020;GO:0030308;GO:0031430;GO:0042803;GO:0045296;GO:0045892;GO:0045933;GO:0051020;GO:0061621;GO:0070062;GO:1903298;GO:2001171;GO:0000015;GO:0000287;GO:0004634;GO:…	47.168	323.31	29	75.8	548	1452700032	1486200064	1682400000	1634099968	1570899968	1432199936	1885299968	1870899968	1592999936	1.54043e+09	1.54573e+09	1783066624	1.24082e+08	1.03276e+08	1.6476e+08	8.05504	6.68136	9.24026
P07814;V9GYZ6	Bifunctional glutamate/proline--tRNA ligase;Glutamate--tRNA ligase;Proline--tRNA ligase	EPRS	sp|P07814|SYEP_HUMAN Bifunctional glutamate/proline--tRNA ligase OS=Homo sapiens OX=9606 GN=EPRS1 PE=1 SV=5;tr|V9GYZ6|V9GYZ6_HUMAN glutamate--tRNA ligase (Fragment) OS=Homo sapiens OX=9606 GN=EPRS1 PE=1 SV=1	aminoacyl-tRNA synthetase multienzyme complex [GO:0017101];cytoplasm [GO:0005737];cytosol [GO:0005829];GAIT complex [GO:0097452];membrane [GO:0016020];plasma membrane [GO:0005886];ribonucleoprotein complex [GO:1990904];ATP binding [GO:0005524];glutamate-tRNA ligase activity [GO:0004818];GTPase binding [GO:0051020];identical protein binding [GO:0042802];proline-tRNA ligase activity [GO:0004827];pr…	GO:0004818;GO:0004827;GO:0005524;GO:0005737;GO:0005829;GO:0005886;GO:0006418;GO:0006424;GO:0006433;GO:0008270;GO:0016020;GO:0017101;GO:0017148;GO:0032869;GO:0035613;GO:0042802;GO:0042803;GO:0051020;GO:0071346;GO:0097452;GO:0140212;GO:1990904;GO:0004818;GO:0005524;GO:0005737;GO:0006424;GO:0017101;GO:0017101;GO:0043517	170.59	323.31	56	49.3	416	198000000	185000000	169680000	126230000	111090000	149080000	146290000	142850000	137980000	1.84227e+08	128800000	1.42373e+08	1.41758e+07	1.91249e+07	4.17546e+06	7.69478	14.8486	2.93275
P07900;P07900-2	Heat shock protein HSP 90-alpha	HSP90AA1	sp|P07900|HS90A_HUMAN Heat shock protein HSP 90-alpha OS=Homo sapiens OX=9606 GN=HSP90AA1 PE=1 SV=5;sp|P07900-2|HS90A_HUMAN Isoform 2 of Heat shock protein HSP 90-alpha OS=Homo sapiens OX=9606 GN=HSP90AA1	apical plasma membrane [GO:0016324];axonal growth cone [GO:0044295];basolateral plasma membrane [GO:0016323];brush border membrane [GO:0031526];cell surface [GO:0009986];collagen-containing extracellular matrix [GO:0062023];cytoplasm [GO:0005737];cytosol [GO:0005829];dendritic growth cone [GO:0044294];endocytic vesicle lumen [GO:0071682];extracellular exosome [GO:0070062];extracellular region [GO…	GO:0001764;GO:0001934;GO:0002134;GO:0002135;GO:0002218;GO:0002230;GO:0003009;GO:0003723;GO:0003729;GO:0005524;GO:0005525;GO:0005576;GO:0005634;GO:0005654;GO:0005737;GO:0005739;GO:0005829;GO:0005886;GO:0006457;GO:0006839;GO:0006986;GO:0007004;GO:0009408;GO:0009409;GO:0009410;GO:0009651;GO:0009986;GO:0010592;GO:0010659;GO:0016020;GO:0016323;GO:0016324;GO:0016887;GO:0017098;GO:0019903;GO:0023026;GO:…	84.659	323.31	46	63.3	318	308760000	247590000	279809984	538120000	564110016	454209984	322720000	291049984	268540000	2.7872e+08	5.18813e+08	294103328	3.05996e+07	5.74375e+07	2.72187e+07	10.9786	11.0709	9.25483
P07951-2			sp|P07951-2|TPM2_HUMAN Isoform 2 of Tropomyosin beta chain OS=Homo sapiens OX=9606 GN=TPM2			32.989	323.31	40	78.2	264	927240000	558880000	511409984	681939968	510889984	524150016	663440000	692910016	625619968	665843328	572326656	6.60657e+08	2.27617e+08	9.51592e+07	3.37313e+07	34.1848	16.6267	5.10572
P07996;P07996-2	Thrombospondin-1	THBS1	sp|P07996|TSP1_HUMAN Thrombospondin-1 OS=Homo sapiens OX=9606 GN=THBS1 PE=1 SV=2;sp|P07996-2|TSP1_HUMAN Isoform 2 of Thrombospondin-1 OS=Homo sapiens OX=9606 GN=THBS1	cell surface [GO:0009986];collagen-containing extracellular matrix [GO:0062023];endoplasmic reticulum [GO:0005783];endoplasmic reticulum lumen [GO:0005788];external side of plasma membrane [GO:0009897];extracellular exosome [GO:0070062];extracellular matrix [GO:0031012];extracellular region [GO:0005576];extracellular space [GO:0005615];fibrinogen complex [GO:0005577];platelet alpha granule [GO:00…	GO:0001666;GO:0001786;GO:0001937;GO:0001953;GO:0001968;GO:0002020;GO:0002040;GO:0002544;GO:0002581;GO:0002605;GO:0004866;GO:0005178;GO:0005201;GO:0005509;GO:0005576;GO:0005577;GO:0005615;GO:0005783;GO:0005788;GO:0006915;GO:0006954;GO:0006955;GO:0006986;GO:0007155;GO:0008201;GO:0008284;GO:0008285;GO:0009410;GO:0009612;GO:0009749;GO:0009897;GO:0009986;GO:0010595;GO:0010596;GO:0010748;GO:0010751;GO:…	129.38	323.31	54	56.9	442	516910016	492070016	216400000	246480000	197030000	301360000	238890000	340350016	257540000	4.0846e+08	248290000	278926672	1.66792e+08	5.21885e+07	5.40053e+07	40.8343	21.0192	19.3618
P08123	Collagen alpha-2(I) chain	COL1A2	sp|P08123|CO1A2_HUMAN Collagen alpha-2(I) chain OS=Homo sapiens OX=9606 GN=COL1A2 PE=1 SV=7	collagen type I trimer [GO:0005584];collagen-containing extracellular matrix [GO:0062023];endoplasmic reticulum lumen [GO:0005788];extracellular exosome [GO:0070062];extracellular region [GO:0005576];extracellular space [GO:0005615];extracellular matrix structural constituent [GO:0005201];extracellular matrix structural constituent conferring tensile strength [GO:0030020];identical protein bindin…	GO:0001501;GO:0001568;GO:0002020;GO:0005201;GO:0005576;GO:0005584;GO:0005615;GO:0005788;GO:0007179;GO:0007266;GO:0008217;GO:0030020;GO:0030198;GO:0030199;GO:0030282;GO:0030674;GO:0032963;GO:0042476;GO:0042802;GO:0043589;GO:0046332;GO:0046872;GO:0048407;GO:0062023;GO:0070062;GO:0070208;GO:0071230;GO:0085029	129.31	323.31	68	75.1	589	187260000	174990000	156970000	143190000	98557000	123820000	103050000	133310000	102460000	1.73073e+08	1.21856e+08	112940000	1.52357e+07	2.23812e+07	1.76434e+07	8.80303	18.367	15.6219
P08133;P08133-2;E7EMC6	Annexin A6;Annexin	ANXA6	sp|P08133|ANXA6_HUMAN Annexin A6 OS=Homo sapiens OX=9606 GN=ANXA6 PE=1 SV=3;sp|P08133-2|ANXA6_HUMAN Isoform 2 of Annexin A6 OS=Homo sapiens OX=9606 GN=ANXA6;tr|E7EMC6|E7EMC6_HUMAN Annexin OS=Homo sapiens OX=9606 GN=ANXA6 PE=1 SV=1	collagen-containing extracellular matrix [GO:0062023];cytoplasm [GO:0005737];extracellular exosome [GO:0070062];focal adhesion [GO:0005925];late endosome membrane [GO:0031902];lysosomal membrane [GO:0005765];melanosome [GO:0042470];membrane [GO:0016020];mitochondrion [GO:0005739];perinuclear region of cytoplasm [GO:0048471];sarcolemma [GO:0042383];actin filament binding [GO:0051015];calcium chann…	GO:0001755;GO:0001778;GO:0001786;GO:0003418;GO:0005262;GO:0005509;GO:0005525;GO:0005544;GO:0005737;GO:0005739;GO:0005765;GO:0005925;GO:0006937;GO:0008289;GO:0015276;GO:0015485;GO:0016020;GO:0031902;GO:0034220;GO:0035374;GO:0042383;GO:0042470;GO:0042802;GO:0048306;GO:0048471;GO:0051015;GO:0051283;GO:0051560;GO:0062023;GO:0070062;GO:0097190;GO:0005509;GO:0005544;GO:0042470	75.872	323.31	47	73	456	948630016	636400000	733350016	1124999936	1075900032	893670016	1046499968	1051400000	1060400000	772793344	1031523328	1052766656	1.59808e+08	1.21883e+08	7.05007e+06	20.6793	11.8158	0.669671
P08238	Heat shock protein HSP 90-beta	HSP90AB1	sp|P08238|HS90B_HUMAN Heat shock protein HSP 90-beta OS=Homo sapiens OX=9606 GN=HSP90AB1 PE=1 SV=4	aryl hydrocarbon receptor complex [GO:0034751];axonal growth cone [GO:0044295];cell surface [GO:0009986];cytoplasm [GO:0005737];cytosol [GO:0005829];dendritic growth cone [GO:0044294];dynein axonemal particle [GO:0120293];extracellular exosome [GO:0070062];extracellular region [GO:0005576];ficolin-1-rich granule lumen [GO:1904813];HSP90-CDC37 chaperone complex [GO:1990565];melanosome [GO:0042470]…	GO:0001890;GO:0003723;GO:0003725;GO:0005524;GO:0005576;GO:0005634;GO:0005654;GO:0005737;GO:0005739;GO:0005829;GO:0005886;GO:0006457;GO:0006986;GO:0007004;GO:0009986;GO:0016020;GO:0016887;GO:0019062;GO:0019887;GO:0019900;GO:0019901;GO:0023026;GO:0030235;GO:0030511;GO:0030911;GO:0031072;GO:0031396;GO:0031625;GO:0032435;GO:0032516;GO:0032880;GO:0032991;GO:0034605;GO:0034751;GO:0034774;GO:0042277;GO:…	83.263	323.31	49	72.4	718	1070200000	966369984	1048800000	1384000000	1425500032	1369100032	1296000000	1191100032	1085600000	1.02846e+09	1392866688	1.1909e+09	5.4823e+07	2.92268e+07	1.052e+08	5.3306	2.09832	8.83367
P08670;B0YJC4	Vimentin	VIM	sp|P08670|VIME_HUMAN Vimentin OS=Homo sapiens OX=9606 GN=VIM PE=1 SV=4;tr|B0YJC4|B0YJC4_HUMAN Vimentin OS=Homo sapiens OX=9606 GN=VIM PE=1 SV=1	cytosol [GO:0005829];extracellular space [GO:0005615];keratin filament [GO:0045095];structural constituent of skin epidermis [GO:0030280];intermediate filament organization [GO:0045109];keratinization [GO:0031424];axon [GO:0030424];axon cytoplasm [GO:1904115];cholinergic synapse [GO:0098981];cytoplasm [GO:0005737];cytosol [GO:0005829];growth cone [GO:0030426];intermediate filament [GO:0005882];ne…	GO:0005615;GO:0005829;GO:0030280;GO:0031424;GO:0045095;GO:0045109;GO:0000226;GO:0005200;GO:0005737;GO:0005829;GO:0005882;GO:0005883;GO:0007409;GO:0008089;GO:0008090;GO:0009636;GO:0014012;GO:0019896;GO:0019904;GO:0021510;GO:0021766;GO:0021987;GO:0030424;GO:0030426;GO:0030674;GO:0031133;GO:0031594;GO:0033693;GO:0040011;GO:0042802;GO:0043274;GO:0043434;GO:0044877;GO:0045105;GO:0045109;GO:0050772;GO:…	53.651	323.31	70	93.3	2742	11486000128	8435999744	9176999936	10526999552	10503000064	11921999872	12480000000	12515000320	13841999872	9.69967e+09	1.0984e+10	1.29457e+10	1.59076e+09	8.1242e+08	7.76445e+08	16.4001	7.3964	5.99772
P08758;D6RBE9;D6RBL5	Annexin A5;Annexin	ANXA5	sp|P08758|ANXA5_HUMAN Annexin A5 OS=Homo sapiens OX=9606 GN=ANXA5 PE=1 SV=2;tr|D6RBE9|D6RBE9_HUMAN Annexin OS=Homo sapiens OX=9606 GN=ANXA5 PE=1 SV=1;tr|D6RBL5|D6RBL5_HUMAN Annexin OS=Homo sapiens OX=9606 GN=ANXA5 PE=1 SV=1	collagen-containing extracellular matrix [GO:0062023];cytoplasm [GO:0005737];cytosol [GO:0005829];endothelial microparticle [GO:0072563];external side of plasma membrane [GO:0009897];extracellular exosome [GO:0070062];extracellular region [GO:0005576];focal adhesion [GO:0005925];membrane [GO:0016020];sarcolemma [GO:0042383];calcium ion binding [GO:0005509];calcium-dependent phospholipid binding […	GO:0001786;GO:0004859;GO:0005509;GO:0005543;GO:0005544;GO:0005576;GO:0005737;GO:0005829;GO:0005925;GO:0007165;GO:0007596;GO:0009897;GO:0010033;GO:0016020;GO:0042383;GO:0043066;GO:0050819;GO:0062023;GO:0070062;GO:0072563;GO:0005509;GO:0005544;GO:0050819;GO:0005509;GO:0005544;GO:0050819;GO:0005509;GO:0005544;GO:0042589;GO:0005509;GO:0005544	35.936	323.31	30	80.6	368	1949100032	1863299968	1770000000	1620499968	1553600000	1810099968	2145299968	2338400000	1897900032	1860800000	1.6614e+09	2127200000	8.95762e+07	1.33051e+08	2.20807e+08	4.81385	8.00839	10.3802
P09104;P09104-2;F5H0C8	Gamma-enolase;Enolase	ENO2	sp|P09104|ENOG_HUMAN Gamma-enolase OS=Homo sapiens OX=9606 GN=ENO2 PE=1 SV=3;sp|P09104-2|ENOG_HUMAN Isoform 2 of Gamma-enolase OS=Homo sapiens OX=9606 GN=ENO2;tr|F5H0C8|F5H0C8_HUMAN phosphopyruvate hydratase OS=Homo sapiens OX=9606 GN=ENO2 PE=1 SV=1	cytosol [GO:0005829];extracellular exosome [GO:0070062];extracellular space [GO:0005615];membrane [GO:0016020];perikaryon [GO:0043204];phosphopyruvate hydratase complex [GO:0000015];photoreceptor inner segment [GO:0001917];plasma membrane [GO:0005886];magnesium ion binding [GO:0000287];phosphopyruvate hydratase activity [GO:0004634];canonical glycolysis [GO:0061621];gluconeogenesis [GO:0006094];g…	GO:0000015;GO:0000287;GO:0001917;GO:0004634;GO:0005615;GO:0005829;GO:0005886;GO:0006094;GO:0006096;GO:0016020;GO:0043204;GO:0061621;GO:0070062;GO:0000015;GO:0000287;GO:0004634;GO:0006096;GO:0000015;GO:0000287;GO:0004634;GO:0006096;GO:0000015;GO:0000287;GO:0004634;GO:0006096	47.268	323.31	17	61.5	80	180180000	84167000	118770000	765089984	886710016	285900000	273820000	346520000	234400000	1.27706e+08	645900000	2.84913e+08	4.86262e+07	3.17644e+08	5.68772e+07	38.0768	49.1785	19.963
P09211;A8MX94	Glutathione S-transferase P	GSTP1	sp|P09211|GSTP1_HUMAN Glutathione S-transferase P OS=Homo sapiens OX=9606 GN=GSTP1 PE=1 SV=2;tr|A8MX94|A8MX94_HUMAN glutathione transferase OS=Homo sapiens OX=9606 GN=GSTP1 PE=1 SV=1	cytoplasm [GO:0005737];cytosol [GO:0005829];extracellular exosome [GO:0070062];extracellular region [GO:0005576];extracellular space [GO:0005615];ficolin-1-rich granule lumen [GO:1904813];mitochondrion [GO:0005739];nucleus [GO:0005634];secretory granule lumen [GO:0034774];TRAF2-GSTP1 complex [GO:0097057];vesicle [GO:0031982];dinitrosyl-iron complex binding [GO:0035731];fatty acid binding [GO:0005…	GO:0000302;GO:0002674;GO:0004364;GO:0004602;GO:0005504;GO:0005576;GO:0005615;GO:0005634;GO:0005737;GO:0005739;GO:0005829;GO:0006469;GO:0006693;GO:0006749;GO:0006805;GO:0007417;GO:0008432;GO:0009890;GO:0010804;GO:0019207;GO:0031982;GO:0032691;GO:0032720;GO:0032872;GO:0032873;GO:0032930;GO:0034774;GO:0035726;GO:0035730;GO:0035731;GO:0035732;GO:0043066;GO:0043124;GO:0043407;GO:0043409;GO:0043508;GO:…	23.356	323.31	14	70	153	397430016	399230016	336369984	418150016	372840000	355049984	371169984	384920000	298020000	377676672	3.82013e+08	3.5137e+08	3.5784e+07	3.25348e+07	4.67112e+07	9.47476	8.51668	13.294
P09525;P09525-3;Q6P452	Annexin A4;Annexin	ANXA4	sp|P09525|ANXA4_HUMAN Annexin A4 OS=Homo sapiens OX=9606 GN=ANXA4 PE=1 SV=4;sp|P09525-3|ANXA4_HUMAN Isoform 3 of Annexin A4 OS=Homo sapiens OX=9606 GN=ANXA4;tr|Q6P452|Q6P452_HUMAN Annexin OS=Homo sapiens OX=9606 GN=ANXA4 PE=1 SV=1	cell surface [GO:0009986];collagen-containing extracellular matrix [GO:0062023];cytoplasm [GO:0005737];extracellular exosome [GO:0070062];nuclear membrane [GO:0031965];nucleus [GO:0005634];perinuclear region of cytoplasm [GO:0048471];plasma membrane [GO:0005886];vesicle membrane [GO:0012506];zymogen granule membrane [GO:0042589];calcium ion binding [GO:0005509];calcium-dependent phospholipid bind…	GO:0004859;GO:0005509;GO:0005544;GO:0005634;GO:0005737;GO:0005886;GO:0006357;GO:0007165;GO:0007219;GO:0009986;GO:0012506;GO:0030855;GO:0031965;GO:0032088;GO:0032717;GO:0042589;GO:0042802;GO:0043066;GO:0048306;GO:0048471;GO:0051059;GO:0062023;GO:0070062;GO:0005509;GO:0005544;GO:0042589;GO:0005509;GO:0005544;GO:0016020;GO:0031410;GO:0050819	35.882	323.31	21	66.8	143	114900000	127430000	97540000	77035000	71567000	65808000	78837000	85535000	91194000	113290000	71470000	8.51887e+07	1.50099e+07	5.61413e+06	6.18578e+06	13.2491	7.85522	7.26127
P10809;A0A7I2V2X6;A0A7I2V599;A0A7I2YQK6;A0A7I2V5M1	60 kDa heat shock protein, mitochondrial	HSPD1	sp|P10809|CH60_HUMAN 60 kDa heat shock protein, mitochondrial OS=Homo sapiens OX=9606 GN=HSPD1 PE=1 SV=2;tr|A0A7I2V2X6|A0A7I2V2X6_HUMAN 60 kDa heat shock protein, mitochondrial OS=Homo sapiens OX=9606 GN=HSPD1 PE=1 SV=1;tr|A0A7I2V599|A0A7I2V599_HUMAN 60 kD	cell surface [GO:0009986];clathrin-coated pit [GO:0005905];coated vesicle [GO:0030135];cytoplasm [GO:0005737];cytosol [GO:0005829];early endosome [GO:0005769];extracellular exosome [GO:0070062];extracellular space [GO:0005615];lipopolysaccharide receptor complex [GO:0046696];membrane [GO:0016020];migrasome [GO:0140494];mitochondrial inner membrane [GO:0005743];mitochondrial matrix [GO:0005759];mi…	GO:0001530;GO:0002039;GO:0002755;GO:0002842;GO:0003688;GO:0003697;GO:0003723;GO:0003725;GO:0005524;GO:0005615;GO:0005737;GO:0005739;GO:0005743;GO:0005759;GO:0005769;GO:0005829;GO:0005886;GO:0005905;GO:0006457;GO:0006458;GO:0006919;GO:0006986;GO:0008035;GO:0008637;GO:0009409;GO:0009986;GO:0016020;GO:0016853;GO:0016887;GO:0019899;GO:0030135;GO:0030141;GO:0031625;GO:0032727;GO:0032729;GO:0032733;GO:…	61.054	323.31	40	69.6	334	507740000	497580000	528729984	624129984	610220032	640929984	548769984	477260000	338529984	5.1135e+08	6.25093e+08	4.54853e+08	1.58857e+07	1.53776e+07	1.06896e+08	3.10661	2.46005	23.5012
P11021;A0A7P0TB36;A0A7P0TAI0	78 kDa glucose-regulated protein	HSPA5	sp|P11021|BIP_HUMAN Endoplasmic reticulum chaperone BiP OS=Homo sapiens OX=9606 GN=HSPA5 PE=1 SV=2;tr|A0A7P0TB36|A0A7P0TB36_HUMAN 78 kDa glucose-regulated protein OS=Homo sapiens OX=9606 GN=HSPA5 PE=1 SV=1;tr|A0A7P0TAI0|A0A7P0TAI0_HUMAN 78 kDa glucose-regu	cell surface [GO:0009986];cytoplasm [GO:0005737];cytosol [GO:0005829];endoplasmic reticulum [GO:0005783];endoplasmic reticulum chaperone complex [GO:0034663];endoplasmic reticulum lumen [GO:0005788];endoplasmic reticulum membrane [GO:0005789];endoplasmic reticulum-Golgi intermediate compartment [GO:0005793];extracellular exosome [GO:0070062];focal adhesion [GO:0005925];intracellular membrane-boun…	GO:0005509;GO:0005524;GO:0005634;GO:0005737;GO:0005739;GO:0005783;GO:0005788;GO:0005789;GO:0005793;GO:0005829;GO:0005886;GO:0005925;GO:0006983;GO:0009986;GO:0016020;GO:0016887;GO:0019899;GO:0019904;GO:0021589;GO:0021680;GO:0021762;GO:0030335;GO:0030433;GO:0030496;GO:0030512;GO:0030968;GO:0031072;GO:0031204;GO:0031333;GO:0031398;GO:0031625;GO:0032991;GO:0034663;GO:0034975;GO:0034976;GO:0035437;GO:…	72.332	323.31	48	68.5	492	763840000	852019968	781980032	633939968	598630016	638480000	638300032	603569984	605009984	799280000	623683328	6.15627e+08	4.6566e+07	2.18152e+07	1.96489e+07	5.82599	3.49781	3.19169
P11142;E9PKE3;P11142-2;E9PNE6;A8K7Q2;E9PN89	Heat shock cognate 71 kDa protein	HSPA8	sp|P11142|HSP7C_HUMAN Heat shock cognate 71 kDa protein OS=Homo sapiens OX=9606 GN=HSPA8 PE=1 SV=1;tr|E9PKE3|E9PKE3_HUMAN Heat shock cognate 71 kDa protein OS=Homo sapiens OX=9606 GN=HSPA8 PE=1 SV=1;sp|P11142-2|HSP7C_HUMAN Isoform 2 of Heat shock cognate 7	autophagosome [GO:0005776];blood microparticle [GO:0072562];clathrin-sculpted gamma-aminobutyric acid transport vesicle membrane [GO:0061202];cytoplasm [GO:0005737];cytosol [GO:0005829];dendrite [GO:0030425];extracellular exosome [GO:0070062];extracellular region [GO:0005576];extracellular space [GO:0005615];ficolin-1-rich granule lumen [GO:1904813];focal adhesion [GO:0005925];lumenal side of lys…	GO:0000398;GO:0000974;GO:0001664;GO:0003723;GO:0005524;GO:0005576;GO:0005615;GO:0005634;GO:0005654;GO:0005681;GO:0005730;GO:0005737;GO:0005764;GO:0005765;GO:0005776;GO:0005829;GO:0005886;GO:0005925;GO:0006457;GO:0006986;GO:0009267;GO:0016020;GO:0016887;GO:0019899;GO:0023026;GO:0030425;GO:0030674;GO:0031072;GO:0031625;GO:0031647;GO:0034774;GO:0042026;GO:0042470;GO:0043195;GO:0043202;GO:0043254;GO:…	70.897	323.31	42	76.3	643	471280000	423420000	484240000	595089984	638259968	662249984	639609984	525180000	574929984	4.59647e+08	6.31867e+08	579906656	3.20354e+07	3.40334e+07	5.73771e+07	6.96958	5.38617	9.89419
P12109	Collagen alpha-1(VI) chain	COL6A1	sp|P12109|CO6A1_HUMAN Collagen alpha-1(VI) chain OS=Homo sapiens OX=9606 GN=COL6A1 PE=1 SV=3	basement membrane [GO:0005604];collagen type VI trimer [GO:0005589];collagen-containing extracellular matrix [GO:0062023];endoplasmic reticulum lumen [GO:0005788];extracellular exosome [GO:0070062];extracellular region [GO:0005576];intracellular vesicle [GO:0097708];lysosomal membrane [GO:0005765];membrane [GO:0016020];mitochondrion [GO:0005739];myofibril [GO:0030016];protein-containing complex […	GO:0000302;GO:0000902;GO:0001649;GO:0001942;GO:0002023;GO:0003012;GO:0003016;GO:0005518;GO:0005576;GO:0005589;GO:0005604;GO:0005739;GO:0005765;GO:0005788;GO:0006096;GO:0006099;GO:0006103;GO:0006112;GO:0006914;GO:0006954;GO:0007005;GO:0007155;GO:0007338;GO:0007507;GO:0007623;GO:0008286;GO:0008361;GO:0009410;GO:0009411;GO:0009611;GO:0009612;GO:0009636;GO:0010467;GO:0010657;GO:0014850;GO:0016020;GO:…	108.53	323.31	31	41.4	233	100930000	75677000	171120000	187700000	163150000	149350000	183500000	217100000	107790000	115909000	1.66733e+08	1.69463e+08	4.94532e+07	1.94245e+07	5.59905e+07	42.6655	11.65	33.0399
P12111;P12111-2;P12111-5	Collagen alpha-3(VI) chain	COL6A3	sp|P12111|CO6A3_HUMAN Collagen alpha-3(VI) chain OS=Homo sapiens OX=9606 GN=COL6A3 PE=1 SV=5;sp|P12111-2|CO6A3_HUMAN Isoform 2 of Collagen alpha-3(VI) chain OS=Homo sapiens OX=9606 GN=COL6A3;sp|P12111-5|CO6A3_HUMAN Isoform 5 of Collagen alpha-3(VI) chain O	collagen type VI trimer [GO:0005589];collagen-containing extracellular matrix [GO:0062023];endoplasmic reticulum lumen [GO:0005788];extracellular exosome [GO:0070062];extracellular matrix [GO:0031012];extracellular region [GO:0005576];extracellular space [GO:0005615];extracellular vesicle [GO:1903561];sarcolemma [GO:0042383];extracellular matrix structural constituent conferring tensile strength …	GO:0004867;GO:0005576;GO:0005589;GO:0005615;GO:0005788;GO:0007155;GO:0007517;GO:0009411;GO:0009749;GO:0030020;GO:0031012;GO:0042383;GO:0043491;GO:0051402;GO:0062023;GO:0070062;GO:1903561;GO:0004867;GO:0005581	343.67	323.31	138	58.4	901	64685000	47933000	122930000	192170000	162930000	178580000	181350000	163410000	118810000	78516000	1.77893e+08	1.54523e+08	3.93651e+07	1.46321e+07	3.22031e+07	50.1364	8.2252	20.8403
P12814-3;A0A804HKE2;A0A804HII9;P12814;P12814-2;A0A804HK61;A0A804HIN7;A0A804HJU8;A0A7I2V4Y4;A0A804HLD0;P12814-4;A0A804HL31;H9KV75;A0A804HLF4	Alpha-actinin-1	ACTN1	sp|P12814-3|ACTN1_HUMAN Isoform 3 of Alpha-actinin-1 OS=Homo sapiens OX=9606 GN=ACTN1;tr|A0A804HKE2|A0A804HKE2_HUMAN Alpha-actinin-1 OS=Homo sapiens OX=9606 GN=ACTN1 PE=1 SV=1;tr|A0A804HII9|A0A804HII9_HUMAN Alpha-actinin-1 OS=Homo sapiens OX=9606 GN=ACTN1	brush border [GO:0005903];cell junction [GO:0030054];cell projection [GO:0042995];cell-cell junction [GO:0005911];cortical actin cytoskeleton [GO:0030864];cytoplasm [GO:0005737];cytosol [GO:0005829];extracellular exosome [GO:0070062];extracellular region [GO:0005576];extracellular space [GO:0005615];fascia adherens [GO:0005916];focal adhesion [GO:0005925];glutamatergic synapse [GO:0098978];plasma…	GO:0001725;GO:0001726;GO:0003725;GO:0005178;GO:0005509;GO:0005576;GO:0005615;GO:0005737;GO:0005829;GO:0005886;GO:0005903;GO:0005911;GO:0005916;GO:0005925;GO:0007015;GO:0017166;GO:0030018;GO:0030036;GO:0030054;GO:0030220;GO:0030374;GO:0030864;GO:0031093;GO:0031143;GO:0036344;GO:0042803;GO:0042981;GO:0042995;GO:0044325;GO:0048041;GO:0051015;GO:0051017;GO:0051639;GO:0055001;GO:0070062;GO:0098978;GO:…	105.57	323.31	62	76.8	564	1131699968	912579968	806440000	1344199936	1261100032	1243500032	1052700032	1000899968	1044300032	9.5024e+08	1.28293e+09	1032633344	1.65868e+08	5.37832e+07	2.7801e+07	17.4554	4.19221	2.69224
P12956;B1AHC9;P12956-2	X-ray repair cross-complementing protein 6	XRCC6	sp|P12956|XRCC6_HUMAN X-ray repair cross-complementing protein 6 OS=Homo sapiens OX=9606 GN=XRCC6 PE=1 SV=2;tr|B1AHC9|B1AHC9_HUMAN X-ray repair cross complementing 6 OS=Homo sapiens OX=9606 GN=XRCC6 PE=1 SV=1;sp|P12956-2|XRCC6_HUMAN Isoform 2 of X-ray repa	chromosome, telomeric region [GO:0000781];cytosol [GO:0005829];DNA-dependent protein kinase complex [GO:0070418];DNA-dependent protein kinase-DNA ligase 4 complex [GO:0005958];extracellular region [GO:0005576];ficolin-1-rich granule lumen [GO:1904813];Ku70:Ku80 complex [GO:0043564];membrane [GO:0016020];nonhomologous end joining complex [GO:0070419];nuclear telomere cap complex [GO:0000783];nucle…	GO:0000723;GO:0000725;GO:0000781;GO:0000783;GO:0000976;GO:0002218;GO:0003677;GO:0003678;GO:0003684;GO:0003690;GO:0003723;GO:0005524;GO:0005576;GO:0005634;GO:0005654;GO:0005667;GO:0005730;GO:0005829;GO:0005958;GO:0006266;GO:0006303;GO:0008094;GO:0016020;GO:0016887;GO:0030332;GO:0032991;GO:0032993;GO:0034774;GO:0042162;GO:0043564;GO:0044877;GO:0045087;GO:0045621;GO:0045860;GO:0045892;GO:0045893;GO:…	69.842	323.31	33	52.1	245	106970000	93852000	99342000	133890000	140680000	112750000	138250000	122220000	99435000	1.00055e+08	1.29107e+08	1.19968e+08	6.58797e+06	1.45664e+07	1.95052e+07	6.58437	11.2825	16.2586
P13010	X-ray repair cross-complementing protein 5	XRCC5	sp|P13010|XRCC5_HUMAN X-ray repair cross-complementing protein 5 OS=Homo sapiens OX=9606 GN=XRCC5 PE=1 SV=3	chromosome, telomeric region [GO:0000781];cytosol [GO:0005829];DNA-dependent protein kinase complex [GO:0070418];DNA-dependent protein kinase-DNA ligase 4 complex [GO:0005958];extracellular region [GO:0005576];Ku70:Ku80 complex [GO:0043564];membrane [GO:0016020];nonhomologous end joining complex [GO:0070419];nuclear telomere cap complex [GO:0000783];nucleolus [GO:0005730];nucleoplasm [GO:0005654]…	GO:0000723;GO:0000725;GO:0000781;GO:0000783;GO:0000976;GO:0002218;GO:0003677;GO:0003678;GO:0003684;GO:0003690;GO:0003723;GO:0005524;GO:0005576;GO:0005634;GO:0005654;GO:0005730;GO:0005829;GO:0005886;GO:0005958;GO:0006302;GO:0006303;GO:0006310;GO:0006974;GO:0008047;GO:0008094;GO:0009410;GO:0016020;GO:0016887;GO:0022008;GO:0031625;GO:0032040;GO:0032204;GO:0032212;GO:0032991;GO:0032993;GO:0034462;GO:…	82.704	323.31	39	67.6	284	285590016	251350000	262160000	367580000	369449984	292020000	343920000	334409984	260800000	266366672	3.43017e+08	313043328	1.75033e+07	4.41743e+07	4.54932e+07	6.57114	12.8782	14.5326
P13639	Elongation factor 2	EEF2	sp|P13639|EF2_HUMAN Elongation factor 2 OS=Homo sapiens OX=9606 GN=EEF2 PE=1 SV=4	aggresome [GO:0016235];cytoplasm [GO:0005737];cytosol [GO:0005829];extracellular exosome [GO:0070062];extracellular region [GO:0005576];ficolin-1-rich granule lumen [GO:1904813];membrane [GO:0016020];nucleus [GO:0005634];plasma membrane [GO:0005886];ribonucleoprotein complex [GO:1990904];ribosome [GO:0005840];secretory granule lumen [GO:0034774];synapse [GO:0045202];cadherin binding [GO:0045296];…	GO:0002244;GO:0003723;GO:0003746;GO:0003924;GO:0005525;GO:0005576;GO:0005634;GO:0005737;GO:0005829;GO:0005840;GO:0005886;GO:0006414;GO:0016020;GO:0016235;GO:0019901;GO:0034774;GO:0043022;GO:0045202;GO:0045296;GO:0045727;GO:0070062;GO:1904813;GO:1990904	95.337	323.31	56	70.3	661	548889984	516649984	594169984	608320000	695409984	675900032	762510016	650940032	671449984	5.53237e+08	659876672	6.94967e+08	3.89424e+07	4.57026e+07	5.93864e+07	7.03901	6.92593	8.54521
P13667	Protein disulfide-isomerase A4	PDIA4	sp|P13667|PDIA4_HUMAN Protein disulfide-isomerase A4 OS=Homo sapiens OX=9606 GN=PDIA4 PE=1 SV=2	cell surface [GO:0009986];endoplasmic reticulum [GO:0005783];endoplasmic reticulum lumen [GO:0005788];extracellular space [GO:0005615];melanosome [GO:0042470];protein disulfide isomerase activity [GO:0003756];protein-disulfide reductase activity [GO:0015035];RNA binding [GO:0003723];chaperone-mediated protein folding [GO:0061077];protein folding [GO:0006457];protein secretion [GO:0009306];respons…	GO:0003723;GO:0003756;GO:0005615;GO:0005783;GO:0005788;GO:0006457;GO:0009306;GO:0009986;GO:0015035;GO:0034976;GO:0042470;GO:0061077	72.932	323.31	41	57.2	330	98779000	92426000	86590000	100970000	90744000	77474000	99419000	91159000	80919000	9.25983e+07	8.97293e+07	90499000	6.09633e+06	1.17808e+07	9.26764e+06	6.58363	13.1293	10.2406
P13674-2;P13674-3	Prolyl 4-hydroxylase subunit alpha-1	P4HA1	sp|P13674-2|P4HA1_HUMAN Isoform 2 of Prolyl 4-hydroxylase subunit alpha-1 OS=Homo sapiens OX=9606 GN=P4HA1;sp|P13674-3|P4HA1_HUMAN Isoform 3 of Prolyl 4-hydroxylase subunit alpha-1 OS=Homo sapiens OX=9606 GN=P4HA1			60.966	323.31	30	64.8	249	161720000	153620000	172180000	197610000	162600000	153710000	179510000	208140000	181160000	1.62507e+08	1.71307e+08	1.89603e+08	9.30497e+06	2.3209e+07	1.60744e+07	5.7259	13.5482	8.47791
P13797;P13797-2;P13797-3	Plastin-3	PLS3	sp|P13797|PLST_HUMAN Plastin-3 OS=Homo sapiens OX=9606 GN=PLS3 PE=1 SV=4;sp|P13797-2|PLST_HUMAN Isoform 2 of Plastin-3 OS=Homo sapiens OX=9606 GN=PLS3;sp|P13797-3|PLST_HUMAN Isoform 3 of Plastin-3 OS=Homo sapiens OX=9606 GN=PLS3	actin cytoskeleton [GO:0015629];actin filament [GO:0005884];actin filament bundle [GO:0032432];cell junction [GO:0030054];cytoplasm [GO:0005737];cytosol [GO:0005829];extracellular exosome [GO:0070062];extracellular space [GO:0005615];filopodium [GO:0030175];focal adhesion [GO:0005925];glial cell projection [GO:0097386];perinuclear region of cytoplasm [GO:0048471];phagocytic cup [GO:0001891];plasm…	GO:0001726;GO:0001891;GO:0002102;GO:0002286;GO:0003779;GO:0005178;GO:0005509;GO:0005615;GO:0005737;GO:0005829;GO:0005884;GO:0005886;GO:0005925;GO:0010737;GO:0015629;GO:0016477;GO:0022617;GO:0030054;GO:0030175;GO:0030866;GO:0031100;GO:0032432;GO:0032587;GO:0033157;GO:0048471;GO:0051015;GO:0051017;GO:0051020;GO:0051639;GO:0051764;GO:0070062;GO:0071803;GO:0097386;GO:0005509;GO:0005737;GO:0005829;GO:…	70.81	323.31	40	72.2	357	329590016	515329984	243890000	264650000	258450000	161310000	157590000	165330000	134770000	3.62937e+08	2.28137e+08	1.52563e+08	1.38758e+08	5.79566e+07	1.5888e+07	38.2321	25.4043	10.414
P14625;A0A7P0T823;A0A7P0TAT8;H0YIV0;A0A7P0TAE1;A0A087WT78;A0A7P0T917;A0A7P0TAY2;A0A7P0TBC2	Endoplasmin	HSP90B1	sp|P14625|ENPL_HUMAN Endoplasmin OS=Homo sapiens OX=9606 GN=HSP90B1 PE=1 SV=1;tr|A0A7P0T823|A0A7P0T823_HUMAN Endoplasmin OS=Homo sapiens OX=9606 GN=HSP90B1 PE=1 SV=1;tr|A0A7P0TAT8|A0A7P0TAT8_HUMAN Endoplasmin OS=Homo sapiens OX=9606 GN=HSP90B1 PE=1 SV=1;tr	collagen-containing extracellular matrix [GO:0062023];cytosol [GO:0005829];endocytic vesicle lumen [GO:0071682];endoplasmic reticulum [GO:0005783];endoplasmic reticulum chaperone complex [GO:0034663];endoplasmic reticulum lumen [GO:0005788];endoplasmic reticulum membrane [GO:0005789];extracellular exosome [GO:0070062];extracellular region [GO:0005576];focal adhesion [GO:0005925];melanosome [GO:00…	GO:0001666;GO:0003723;GO:0005509;GO:0005524;GO:0005576;GO:0005634;GO:0005783;GO:0005788;GO:0005789;GO:0005790;GO:0005829;GO:0005925;GO:0006457;GO:0015031;GO:0016020;GO:0016887;GO:0019903;GO:0030433;GO:0030496;GO:0030970;GO:0031247;GO:0032991;GO:0033018;GO:0034663;GO:0034975;GO:0034976;GO:0042470;GO:0043066;GO:0043666;GO:0048471;GO:0050750;GO:0051082;GO:0051208;GO:0062023;GO:0070062;GO:0071287;GO:…	92.468	323.31	58	70.1	647	688329984	693040000	631609984	598430016	567600000	546849984	769200000	768040000	553960000	6.70993e+08	570960000	6.97067e+08	3.41882e+07	2.59537e+07	1.23935e+08	5.09516	4.54562	17.7796
P15144	Aminopeptidase N=CD13	ANPEP	sp|P15144|AMPN_HUMAN Aminopeptidase N OS=Homo sapiens OX=9606 GN=ANPEP PE=1 SV=4	cytoplasm [GO:0005737];endoplasmic reticulum-Golgi intermediate compartment [GO:0005793];external side of plasma membrane [GO:0009897];extracellular exosome [GO:0070062];extracellular space [GO:0005615];lysosomal membrane [GO:0005765];plasma membrane [GO:0005886];secretory granule membrane [GO:0030667];aminopeptidase activity [GO:0004177];metalloaminopeptidase activity [GO:0070006];metallopeptida…	GO:0001525;GO:0001618;GO:0004177;GO:0005615;GO:0005737;GO:0005765;GO:0005793;GO:0005886;GO:0006508;GO:0008237;GO:0008270;GO:0009897;GO:0030154;GO:0030667;GO:0038023;GO:0042277;GO:0043171;GO:0070006;GO:0070062;GO:0005886;GO:0008237;GO:0008270	109.54	323.31	43	54	334	437670016	409590016	734240000	44613000	39136000	36710000	356780000	388270016	428760000	5.27167e+08	40153000	3.9127e+08	1.7988e+08	4.04847e+06	3.60837e+07	34.1219	10.0826	9.22219
P15311	Ezrin	EZR	sp|P15311|EZRI_HUMAN Ezrin OS=Homo sapiens OX=9606 GN=EZR PE=1 SV=4	actin cytoskeleton [GO:0015629];actin filament [GO:0005884];adherens junction [GO:0005912];apical part of cell [GO:0045177];apical plasma membrane [GO:0016324];basolateral plasma membrane [GO:0016323];brush border [GO:0005903];cell periphery [GO:0071944];cell projection [GO:0042995];ciliary basal body [GO:0036064];cortical cytoskeleton [GO:0030863];cytoplasm [GO:0005737];cytosol [GO:0005829];endo…	GO:0000122;GO:0001650;GO:0001726;GO:0001772;GO:0001931;GO:0001951;GO:0003376;GO:0003723;GO:0003779;GO:0005615;GO:0005737;GO:0005768;GO:0005829;GO:0005884;GO:0005886;GO:0005902;GO:0005903;GO:0005912;GO:0005925;GO:0007159;GO:0008017;GO:0008360;GO:0010628;GO:0010737;GO:0015629;GO:0016020;GO:0016323;GO:0016324;GO:0019904;GO:0022614;GO:0030033;GO:0030036;GO:0030175;GO:0030863;GO:0030953;GO:0031503;GO:…	69.412	323.31	42	56.5	191	168150000	138160000	116890000	358420000	409710016	444860000	494200000	346769984	381200000	1.41067e+08	4.0433e+08	4.0739e+08	2.57533e+07	4.34704e+07	7.71255e+07	18.2561	10.7512	18.9316
P15924;P15924-3;P15924-2	Desmoplakin	DSP	sp|P15924|DESP_HUMAN Desmoplakin OS=Homo sapiens OX=9606 GN=DSP PE=1 SV=3;sp|P15924-3|DESP_HUMAN Isoform DSPIa of Desmoplakin OS=Homo sapiens OX=9606 GN=DSP;sp|P15924-2|DESP_HUMAN Isoform DPII of Desmoplakin OS=Homo sapiens OX=9606 GN=DSP	adherens junction [GO:0005912];basolateral plasma membrane [GO:0016323];cornified envelope [GO:0001533];cytoplasm [GO:0005737];desmosome [GO:0030057];extracellular exosome [GO:0070062];fascia adherens [GO:0005916];ficolin-1-rich granule membrane [GO:0101003];intercalated disc [GO:0014704];intermediate filament [GO:0005882];nucleus [GO:0005634];plasma membrane [GO:0005886];cell adhesive protein bi…	GO:0001533;GO:0002934;GO:0003223;GO:0003723;GO:0005080;GO:0005198;GO:0005200;GO:0005634;GO:0005737;GO:0005882;GO:0005886;GO:0005912;GO:0005916;GO:0008544;GO:0014704;GO:0016323;GO:0018149;GO:0030057;GO:0030216;GO:0034332;GO:0042060;GO:0043588;GO:0045104;GO:0045109;GO:0070062;GO:0086073;GO:0086083;GO:0086091;GO:0090136;GO:0097110;GO:0098609;GO:0098911;GO:0101003;GO:0150105	331.77	323.31	102	40.8	364	24155000	28396000	73881000	8872400	13209000	9096700	63839000	28375000	36878000	42144000	10392700	4.30307e+07	2.75667e+07	2.44156e+06	1.85153e+07	65.4108	23.4931	43.0281
P16615;P16615-3;P16615-2;P16615-5;P16615-4;H7C5W9	Sarcoplasmic/endoplasmic reticulum calcium ATPase 2	ATP2A2	sp|P16615|AT2A2_HUMAN Sarcoplasmic/endoplasmic reticulum calcium ATPase 2 OS=Homo sapiens OX=9606 GN=ATP2A2 PE=1 SV=1;sp|P16615-3|AT2A2_HUMAN Isoform 3 of Sarcoplasmic/endoplasmic reticulum calcium ATPase 2 OS=Homo sapiens OX=9606 GN=ATP2A2;sp|P16615-2|AT2	calcium channel complex [GO:0034704];endoplasmic reticulum membrane [GO:0005789];endoplasmic reticulum-Golgi intermediate compartment [GO:0005793];H zone [GO:0031673];I band [GO:0031674];membrane [GO:0016020];mitochondrion [GO:0005739];perinuclear region of cytoplasm [GO:0048471];platelet dense tubular network membrane [GO:0031095];sarcoplasmic reticulum [GO:0016529];sarcoplasmic reticulum membra…	GO:0005388;GO:0005509;GO:0005524;GO:0005739;GO:0005789;GO:0005793;GO:0006816;GO:0006874;GO:0006942;GO:0008637;GO:0016020;GO:0016529;GO:0016887;GO:0030899;GO:0031095;GO:0031448;GO:0031673;GO:0031674;GO:0032470;GO:0032471;GO:0033017;GO:0034220;GO:0034704;GO:0034976;GO:0042803;GO:0045988;GO:0048471;GO:0051561;GO:0051659;GO:0070059;GO:0070509;GO:0070588;GO:0090076;GO:0106134;GO:1901896;GO:1902082;GO:…	114.76	323.31	38	39.7	245	82253000	81101000	71915000	85858000	78632000	68808000	88159000	104370000	87095000	78423000	77766000	93208000	5.66545e+06	8.55793e+06	9.6812e+06	7.22422	11.0047	10.3867
P17655;P17655-2	Calpain-2 catalytic subunit	CAPN2	sp|P17655|CAN2_HUMAN Calpain-2 catalytic subunit OS=Homo sapiens OX=9606 GN=CAPN2 PE=1 SV=6;sp|P17655-2|CAN2_HUMAN Isoform 2 of Calpain-2 catalytic subunit OS=Homo sapiens OX=9606 GN=CAPN2	calpain complex [GO:0110158];chromatin [GO:0000785];cortical actin cytoskeleton [GO:0030864];cytoplasm [GO:0005737];cytosol [GO:0005829];dendrite [GO:0030425];endoplasmic reticulum [GO:0005783];external side of plasma membrane [GO:0009897];extracellular exosome [GO:0070062];focal adhesion [GO:0005925];Golgi apparatus [GO:0005794];lysosome [GO:0005764];membrane raft [GO:0045121];neuronal cell body…	GO:0000785;GO:0001666;GO:0001824;GO:0004198;GO:0005509;GO:0005634;GO:0005737;GO:0005764;GO:0005783;GO:0005794;GO:0005829;GO:0005886;GO:0005925;GO:0006508;GO:0007520;GO:0007565;GO:0008092;GO:0008234;GO:0009612;GO:0009897;GO:0010666;GO:0016540;GO:0019899;GO:0030425;GO:0030864;GO:0031143;GO:0032675;GO:0035458;GO:0042542;GO:0043025;GO:0044877;GO:0045121;GO:0048266;GO:0051493;GO:0051603;GO:0070062;GO:…	79.994	323.31	35	65.9	260	182430000	119400000	147540000	220700000	220160000	173940000	171540000	167970000	136030000	149790000	2.04933e+08	1.58513e+08	3.15752e+07	2.68424e+07	1.95528e+07	21.0796	13.0981	12.3351
P17987;E7EQR6;E7ERF2;F5H282	T-complex protein 1 subunit alpha	TCP1	sp|P17987|TCPA_HUMAN T-complex protein 1 subunit alpha OS=Homo sapiens OX=9606 GN=TCP1 PE=1 SV=1;tr|E7EQR6|E7EQR6_HUMAN T-complex protein 1 subunit alpha OS=Homo sapiens OX=9606 GN=TCP1 PE=1 SV=1;tr|E7ERF2|E7ERF2_HUMAN T-complex protein 1 subunit alpha OS=	acrosomal vesicle [GO:0001669];cell body [GO:0044297];centrosome [GO:0005813];chaperonin-containing T-complex [GO:0005832];cytosol [GO:0005829];extracellular exosome [GO:0070062];Golgi apparatus [GO:0005794];heterochromatin [GO:0000792];microtubule [GO:0005874];pericentriolar material [GO:0000242];zona pellucida receptor complex [GO:0002199];ATP binding [GO:0005524];ATP hydrolysis activity [GO:00…	GO:0000242;GO:0000792;GO:0001669;GO:0002199;GO:0003723;GO:0005524;GO:0005794;GO:0005813;GO:0005829;GO:0005832;GO:0005874;GO:0006457;GO:0007021;GO:0007339;GO:0016887;GO:0031625;GO:0032212;GO:0044183;GO:0044297;GO:0050821;GO:0051082;GO:0051973;GO:0061077;GO:0070062;GO:0090666;GO:0140662;GO:1904851;GO:1904871;GO:1904874;GO:0005524;GO:0140662;GO:0005524;GO:0005737;GO:0016887;GO:0051082;GO:0140662;GO:…	60.343	323.31	29	71.2	259	108750000	84872000	106480000	136440000	136570000	129170000	130520000	125840000	107170000	100034000	134060000	1.21177e+08	1.31796e+07	4.23536e+06	1.23538e+07	13.1752	3.1593	10.1948
P18206;P18206-2	Vinculin	VCL	sp|P18206|VINC_HUMAN Vinculin OS=Homo sapiens OX=9606 GN=VCL PE=1 SV=4;sp|P18206-2|VINC_HUMAN Isoform 1 of Vinculin OS=Homo sapiens OX=9606 GN=VCL	adherens junction [GO:0005912];brush border [GO:0005903];cell projection [GO:0042995];cell-cell contact zone [GO:0044291];cell-cell junction [GO:0005911];cell-substrate junction [GO:0030055];costamere [GO:0043034];cytoplasm [GO:0005737];cytoskeleton [GO:0005856];cytosol [GO:0005829];extracellular exosome [GO:0070062];extracellular region [GO:0005576];extracellular vesicle [GO:1903561];fascia adhe…	GO:0002009;GO:0002162;GO:0003779;GO:0005198;GO:0005576;GO:0005737;GO:0005829;GO:0005856;GO:0005886;GO:0005903;GO:0005911;GO:0005912;GO:0005915;GO:0005916;GO:0005925;GO:0007155;GO:0007160;GO:0008013;GO:0030032;GO:0030055;GO:0030336;GO:0031625;GO:0032991;GO:0034333;GO:0034394;GO:0034774;GO:0035580;GO:0035633;GO:0042383;GO:0042995;GO:0043034;GO:0043297;GO:0044291;GO:0045121;GO:0045294;GO:0045296;GO:…	123.8	323.31	70	68.3	547	310480000	340369984	308400000	449560000	453600000	394780000	366329984	366080000	359720000	3.1975e+08	4.32647e+08	364043328	1.78877e+07	3.28556e+07	3.7462e+06	5.59427	7.59411	1.02905
P18669	Phosphoglycerate mutase 1	PGAM1	sp|P18669|PGAM1_HUMAN Phosphoglycerate mutase 1 OS=Homo sapiens OX=9606 GN=PGAM1 PE=1 SV=2	cytosol [GO:0005829];extracellular exosome [GO:0070062];nucleus [GO:0005634];2,3-bisphosphoglycerate-dependent phosphoglycerate mutase activity [GO:0046538];bisphosphoglycerate mutase activity [GO:0004082];hydrolase activity [GO:0016787];identical protein binding [GO:0042802];phosphoglycerate mutase activity [GO:0004619];canonical glycolysis [GO:0061621];gluconeogenesis [GO:0006094];glycolytic pr…	GO:0004082;GO:0004619;GO:0005634;GO:0005829;GO:0006094;GO:0006096;GO:0006941;GO:0007219;GO:0007283;GO:0016787;GO:0042802;GO:0046538;GO:0046689;GO:0061621;GO:0070062;GO:0004082;GO:0004619;GO:0005576;GO:0005737;GO:0005829;GO:0006094;GO:0006096;GO:0006110;GO:0016020;GO:0016787;GO:0019901;GO:0034774;GO:0043456;GO:0045730;GO:0046538;GO:0061621;GO:0070062;GO:1904813;GO:0004082;GO:0004619;GO:0006096;GO:…	28.804	323.31	19	78.3	221	578449984	631769984	629420032	678310016	659790016	620800000	770080000	873430016	824630016	6.13213e+08	6.52967e+08	822713344	3.01289e+07	2.93559e+07	5.17017e+07	4.91328	4.49577	6.28429
P20290-2;P20290;A0A7I2YQL2;A0A7I2V3T6;A0A7I2V5Y3;D6RDG3	Transcription factor BTF3	BTF3	sp|P20290-2|BTF3_HUMAN Isoform 2 of Transcription factor BTF3 OS=Homo sapiens OX=9606 GN=BTF3;sp|P20290|BTF3_HUMAN Transcription factor BTF3 OS=Homo sapiens OX=9606 GN=BTF3 PE=1 SV=1;tr|A0A7I2YQL2|A0A7I2YQL2_HUMAN Transcription factor BTF3 OS=Homo sapiens	cytoplasm [GO:0005737];cytosol [GO:0005829];nascent polypeptide-associated complex [GO:0005854];nucleus [GO:0005634];polysomal ribosome [GO:0042788];RNA binding [GO:0003723];in utero embryonic development [GO:0001701];negative regulation of protein localization to endoplasmic reticulum [GO:1905551];protein transport [GO:0015031];cytosol [GO:0005829];cytosol [GO:0005829];cytosol [GO:0005829]	GO:0001701;GO:0003723;GO:0005634;GO:0005737;GO:0005829;GO:0005854;GO:0015031;GO:0042788;GO:1905551;GO:0005829;GO:0005829;GO:0005829	17.699	323.31	9	71.6	74	116200000	91262000	114100000	131070000	151700000	136360000	191140000	137230000	125870000	1.07187e+08	139710000	1.51413e+08	1.38317e+07	1.07152e+07	3.487e+07	12.9042	7.66962	23.0297
P20700;E9PBF6;A0A0D9SFE5	Lamin-B1	LMNB1	sp|P20700|LMNB1_HUMAN Lamin-B1 OS=Homo sapiens OX=9606 GN=LMNB1 PE=1 SV=2;tr|E9PBF6|E9PBF6_HUMAN Lamin B1 OS=Homo sapiens OX=9606 GN=LMNB1 PE=1 SV=1;tr|A0A0D9SFE5|A0A0D9SFE5_HUMAN Lamin B1 OS=Homo sapiens OX=9606 GN=LMNB1 PE=1 SV=1	lamin filament [GO:0005638];membrane [GO:0016020];nuclear envelope [GO:0005635];nuclear inner membrane [GO:0005637];nuclear lamina [GO:0005652];nuclear matrix [GO:0016363];nuclear membrane [GO:0031965];nucleoplasm [GO:0005654];nucleus [GO:0005634];phospholipase binding [GO:0043274];sequence-specific double-stranded DNA binding [GO:1990837];structural constituent of cytoskeleton [GO:0005200];struc…	GO:0005198;GO:0005200;GO:0005634;GO:0005635;GO:0005637;GO:0005638;GO:0005652;GO:0005654;GO:0006998;GO:0007097;GO:0016020;GO:0016363;GO:0031507;GO:0031965;GO:0043274;GO:0051664;GO:0090435;GO:1990837;GO:0005882;GO:0005882;GO:0005882	66.408	323.31	31	57.8	202	59101000	52238000	52674000	81870000	79096000	59754000	84331000	71003000	56439000	54671000	7.35733e+07	70591000	3.84268e+06	1.2048e+07	1.39506e+07	7.02874	16.3755	19.7625
P20810-6;A0A6Q8PH20;P20810-7;P20810-10;P20810-9;A0A0C4DGB5;P20810-5;P20810;P20810-2;B7Z574;P20810-8;E7ES10;A0A6Q8PG72;P20810-4;E9PCH5;A0A6Q8PGN6;A0A6Q8PGG5;E9PDE4;E7EVY3;A0A6Q8PFE5;P20810-3;H0Y7F0;H0Y9H6;A0A6Q8PFF6;E7EQ12;E7EQA0;H0YD33	Calpastatin	CAST	sp|P20810-6|ICAL_HUMAN Isoform 6 of Calpastatin OS=Homo sapiens OX=9606 GN=CAST;tr|A0A6Q8PH20|A0A6Q8PH20_HUMAN Calpastatin OS=Homo sapiens OX=9606 GN=CAST PE=1 SV=1;sp|P20810-7|ICAL_HUMAN Isoform 7 of Calpastatin OS=Homo sapiens OX=9606 GN=CAST;sp|P20810-1	cytoplasm [GO:0005737];cytosol [GO:0005829];endoplasmic reticulum [GO:0005783];membrane [GO:0016020];cadherin binding [GO:0045296];calcium-dependent cysteine-type endopeptidase inhibitor activity [GO:0010859];endopeptidase inhibitor activity [GO:0004866];RNA binding [GO:0003723];inhibition of cysteine-type endopeptidase activity [GO:0097340];negative regulation of type B pancreatic cell apoptotic…	GO:0003723;GO:0004866;GO:0005737;GO:0005783;GO:0005829;GO:0010859;GO:0016020;GO:0045296;GO:0097340;GO:1990709;GO:2000675;GO:0004869;GO:0005783;GO:0005829;GO:0004869;GO:0004869;GO:0005783;GO:0005829;GO:0004869;GO:0005783;GO:0005829;GO:0004869;GO:0004869;GO:0004869;GO:0005783;GO:0005829;GO:0004869;GO:0005783;GO:0005829;GO:0004869;GO:0005783;GO:0005829;GO:0004869;GO:0005783;GO:0005829;GO:0004869;GO:…	84.942	323.31	31	56.5	211	49188000	48106000	44105000	52392000	44539000	50115000	53127000	48905000	45611000	47133000	4.90153e+07	4.92143e+07	2.67755e+06	4.04034e+06	3.76754e+06	5.68084	8.24301	7.65536
P20908	Collagen alpha-1(V) chain	COL5A1	sp|P20908|CO5A1_HUMAN Collagen alpha-1(V) chain OS=Homo sapiens OX=9606 GN=COL5A1 PE=1 SV=3	basement membrane [GO:0005604];collagen type V trimer [GO:0005588];collagen-containing extracellular matrix [GO:0062023];endoplasmic reticulum lumen [GO:0005788];extracellular region [GO:0005576];extracellular space [GO:0005615];extracellular matrix structural constituent conferring tensile strength [GO:0030020];heparin binding [GO:0008201];integrin binding [GO:0005178];metal ion binding [GO:0046…	GO:0001568;GO:0003007;GO:0005178;GO:0005576;GO:0005588;GO:0005604;GO:0005615;GO:0005788;GO:0007155;GO:0008201;GO:0016477;GO:0030020;GO:0030199;GO:0032964;GO:0035313;GO:0035989;GO:0043394;GO:0043588;GO:0045112;GO:0046872;GO:0048407;GO:0048592;GO:0051128;GO:0062023;GO:0097435;GO:1903225	183.56	323.31	27	23.7	120	121650000	202520000	122120000	62367000	49965000	45040000	66371000	67304000	65388000	1.48763e+08	5.24573e+07	6.63543e+07	4.65552e+07	8.92833e+06	958109	31.2948	17.0202	1.44393
P21333;P21333-2;A0A7P0NMY4	Filamin-A	FLNA	sp|P21333|FLNA_HUMAN Filamin-A OS=Homo sapiens OX=9606 GN=FLNA PE=1 SV=4;sp|P21333-2|FLNA_HUMAN Isoform 2 of Filamin-A OS=Homo sapiens OX=9606 GN=FLNA;tr|A0A7P0NMY4|A0A7P0NMY4_HUMAN Filamin A OS=Homo sapiens OX=9606 GN=FLNA PE=1 SV=1	actin cytoskeleton [GO:0015629];actin filament [GO:0005884];actin filament bundle [GO:0032432];apical dendrite [GO:0097440];axonal growth cone [GO:0044295];brush border [GO:0005903];cell-cell junction [GO:0005911];cortical cytoskeleton [GO:0030863];cytoplasm [GO:0005737];cytosol [GO:0005829];dendritic shaft [GO:0043198];extracellular exosome [GO:0070062];extracellular region [GO:0005576];focal ad…	GO:0001525;GO:0001664;GO:0001837;GO:0001974;GO:0003007;GO:0003723;GO:0005080;GO:0005576;GO:0005634;GO:0005730;GO:0005737;GO:0005802;GO:0005829;GO:0005884;GO:0005886;GO:0005903;GO:0005911;GO:0005925;GO:0007195;GO:0007597;GO:0010572;GO:0010977;GO:0015459;GO:0015629;GO:0016020;GO:0016479;GO:0019900;GO:0021943;GO:0021987;GO:0030018;GO:0030036;GO:0030334;GO:0030863;GO:0031267;GO:0031523;GO:0032233;GO:…	280.74	323.31	153	74.9	1771	1335500032	1057400000	909219968	1337900032	1157100032	1113699968	1138200064	1128300032	1173799936	1.10071e+09	1.2029e+09	1.14677e+09	2.16415e+08	1.1891e+08	2.39291e+07	19.6614	9.8853	2.08666
P21589;P21589-2	5-nucleotidas	NT5E	sp|P21589|5NTD_HUMAN 5-nucleotidase OS=Homo sapiens OX=9606 GN=NT5E PE=1 SV=1;sp|P21589-2|5NTD_HUMAN Isoform 2 of 5-nucleotidase OS=Homo sapiens OX=9606 GN=NT5E	cell surface [GO:0009986];cytosol [GO:0005829];external side of plasma membrane [GO:0009897];extracellular exosome [GO:0070062];membrane [GO:0016020];nucleoplasm [GO:0005654];plasma membrane [GO:0005886];5'-deoxynucleotidase activity [GO:0002953];5'-nucleotidase activity [GO:0008253];GMP 5'-nucleotidase activity [GO:0050484];identical protein binding [GO:0042802];IMP 5'-nucleotidase activity [GO:…	GO:0000166;GO:0002953;GO:0005654;GO:0005829;GO:0005886;GO:0006196;GO:0006259;GO:0007159;GO:0008253;GO:0008270;GO:0009897;GO:0009986;GO:0010035;GO:0016020;GO:0033198;GO:0042802;GO:0046032;GO:0046034;GO:0046086;GO:0050340;GO:0050483;GO:0050484;GO:0050728;GO:0055074;GO:0070062;GO:0106411;GO:0140928;GO:0000166;GO:0005654;GO:0005829;GO:0005886;GO:0009166;GO:0046872;GO:0098552;GO:0106411;GO:0009166;GO:…	63.367	323.31	24	54.9	186	167900000	133410000	152370000	154250000	176060000	188120000	115890000	124410000	189870000	1.51227e+08	172810000	143390000	1.72734e+07	1.71673e+07	4.04777e+07	11.4222	9.9342	28.2291
P21980;P21980-2	Protein-glutamine gamma-glutamyltransferase 2	TGM2	sp|P21980|TGM2_HUMAN Protein-glutamine gamma-glutamyltransferase 2 OS=Homo sapiens OX=9606 GN=TGM2 PE=1 SV=2;sp|P21980-2|TGM2_HUMAN Isoform 2 of Protein-glutamine gamma-glutamyltransferase 2 OS=Homo sapiens OX=9606 GN=TGM2	chromatin [GO:0000785];collagen-containing extracellular matrix [GO:0062023];cytosol [GO:0005829];endoplasmic reticulum [GO:0005783];extracellular exosome [GO:0070062];extracellular matrix [GO:0031012];focal adhesion [GO:0005925];mitochondrion [GO:0005739];nucleosome [GO:0000786];nucleus [GO:0005634];perinuclear region of cytoplasm [GO:0048471];plasma membrane [GO:0005886];calcium ion binding [GO…	GO:0000785;GO:0000786;GO:0003810;GO:0005509;GO:0005525;GO:0005634;GO:0005739;GO:0005783;GO:0005829;GO:0005886;GO:0005925;GO:0006508;GO:0007200;GO:0008233;GO:0010467;GO:0014046;GO:0018149;GO:0018277;GO:0031012;GO:0032471;GO:0042981;GO:0043065;GO:0043277;GO:0043547;GO:0045785;GO:0048471;GO:0050568;GO:0050769;GO:0051057;GO:0051260;GO:0051561;GO:0060348;GO:0060445;GO:0060662;GO:0062023;GO:0070062;GO:…	77.328	323.31	29	57.9	174	90614000	89361000	99643000	215550000	267860000	52147000	33587000	13211000	94276000	93206000	178519000	4.70247e+07	5.6097e+06	1.12523e+08	4.217e+07	6.0186	63.0316	89.6764
P22314;P22314-2	Ubiquitin-like modifier-activating enzyme 1	UBA1	sp|P22314|UBA1_HUMAN Ubiquitin-like modifier-activating enzyme 1 OS=Homo sapiens OX=9606 GN=UBA1 PE=1 SV=3;sp|P22314-2|UBA1_HUMAN Isoform 2 of Ubiquitin-like modifier-activating enzyme 1 OS=Homo sapiens OX=9606 GN=UBA1	cytoplasm [GO:0005737];cytosol [GO:0005829];extracellular exosome [GO:0070062];mitochondrion [GO:0005739];nucleoplasm [GO:0005654];nucleus [GO:0005634];ATP binding [GO:0005524];RNA binding [GO:0003723];ubiquitin activating enzyme activity [GO:0004839];DNA damage response [GO:0006974];protein ubiquitination [GO:0016567];ubiquitin-dependent protein catabolic process [GO:0006511];cytosol [GO:0005829…	GO:0003723;GO:0004839;GO:0005524;GO:0005634;GO:0005654;GO:0005737;GO:0005739;GO:0005829;GO:0006511;GO:0006974;GO:0016567;GO:0070062;GO:0005654;GO:0005829;GO:0008641;GO:0016567;GO:0008641;GO:0016567;GO:0008641;GO:0016567;GO:0008641;GO:0008641;GO:0008641	117.85	323.31	52	68	436	261500000	208840000	221270000	284369984	261010000	189750000	199530000	205490000	257610000	2.30537e+08	245043328	2.20877e+08	2.75258e+07	4.92893e+07	3.19513e+07	11.9399	20.1145	14.4657
P22626;P22626-2;A0A7I2V323;A0A7I2V4N1;A0A7I2V3P1;A0A7I2V4I6;A0A7I2V3P7;A0A7I2V4S4;A0A024RA28;A0A087WUI2;A0A7I2V4N0	Heterogeneous nuclear ribonucleoproteins A2/B1	HNRNPA2B1;HNRPA2B1	sp|P22626|ROA2_HUMAN Heterogeneous nuclear ribonucleoproteins A2/B1 OS=Homo sapiens OX=9606 GN=HNRNPA2B1 PE=1 SV=2;sp|P22626-2|ROA2_HUMAN Isoform A2 of Heterogeneous nuclear ribonucleoproteins A2/B1 OS=Homo sapiens OX=9606 GN=HNRNPA2B1;tr|A0A7I2V323|A0A7I2	Cajal body [GO:0015030];catalytic step 2 spliceosome [GO:0071013];chromosome, telomeric region [GO:0000781];cytoplasm [GO:0005737];extracellular exosome [GO:0070062];membrane [GO:0016020];nuclear matrix [GO:0016363];nucleoplasm [GO:0005654];nucleus [GO:0005634];ribonucleoprotein complex [GO:1990904];spliceosomal complex [GO:0005681];G-rich strand telomeric DNA binding [GO:0098505];identical prote…	GO:0000122;GO:0000398;GO:0000781;GO:0003723;GO:0003730;GO:0005634;GO:0005654;GO:0005681;GO:0005737;GO:0006397;GO:0006406;GO:0015030;GO:0016020;GO:0016363;GO:0031053;GO:0035198;GO:0042802;GO:0043047;GO:0044806;GO:0048025;GO:0050658;GO:0051028;GO:0070062;GO:0071013;GO:0097157;GO:0098505;GO:0140693;GO:1904358;GO:1905663;GO:1990247;GO:1990428;GO:1990904;GO:0000122;GO:0005654;GO:0048025;GO:0051028;GO:…	37.429	323.31	23	70.3	255	457560000	404150016	415969984	561240000	551320000	461680000	561529984	527080000	471809984	4.25893e+08	5.24747e+08	5.2014e+08	2.80537e+07	5.48421e+07	4.52608e+07	6.58703	10.4512	8.70166
P23381;P23381-2	Tryptophan--tRNA ligase, cytoplasmic;T1-TrpRS;T2-TrpRS	WARS	sp|P23381|SYWC_HUMAN Tryptophan--tRNA ligase, cytoplasmic OS=Homo sapiens OX=9606 GN=WARS1 PE=1 SV=2;sp|P23381-2|SYWC_HUMAN Isoform 2 of Tryptophan--tRNA ligase, cytoplasmic OS=Homo sapiens OX=9606 GN=WARS1	cytoplasm [GO:0005737];cytosol [GO:0005829];extracellular exosome [GO:0070062];nucleus [GO:0005634];protein-containing complex [GO:0032991];ATP binding [GO:0005524];kinase inhibitor activity [GO:0019210];protein domain specific binding [GO:0019904];protein homodimerization activity [GO:0042803];protein kinase binding [GO:0019901];tryptophan-tRNA ligase activity [GO:0004830];angiogenesis [GO:00015…	GO:0001525;GO:0004830;GO:0005524;GO:0005634;GO:0005737;GO:0005829;GO:0006412;GO:0006436;GO:0006469;GO:0008285;GO:0010628;GO:0019210;GO:0019901;GO:0019904;GO:0031334;GO:0032991;GO:0042803;GO:0045765;GO:0070062;GO:0004812;GO:0005524;GO:0005829;GO:0006418;GO:0004830;GO:0005524;GO:0005829;GO:0006436;GO:0004830;GO:0005524;GO:0005829;GO:0006436;GO:0004812;GO:0005524;GO:0005829;GO:0006418;GO:0004812;GO:…	53.165	323.31	25	76	181	255750000	331550016	209570000	92396000	75667000	134830000	103490000	102140000	104510000	2.65623e+08	1.00964e+08	103380000	6.15865e+07	3.0498e+07	1.18882e+06	23.1856	30.2067	1.14995
P23634;P23634-6;P23634-8;P23634-7;P23634-4;P23634-3;P23634-5;P23634-2	Plasma membrane calcium-transporting ATPase 4	ATP2B4	sp|P23634|AT2B4_HUMAN Plasma membrane calcium-transporting ATPase 4 OS=Homo sapiens OX=9606 GN=ATP2B4 PE=1 SV=2;sp|P23634-6|AT2B4_HUMAN Isoform XB of Plasma membrane calcium-transporting ATPase 4 OS=Homo sapiens OX=9606 GN=ATP2B4;sp|P23634-8|AT2B4_HUMAN Is	basolateral plasma membrane [GO:0016323];caveola [GO:0005901];glutamatergic synapse [GO:0098978];intracellular membrane-bounded organelle [GO:0043231];membrane [GO:0016020];membrane raft [GO:0045121];plasma membrane [GO:0005886];presynaptic active zone membrane [GO:0048787];protein-containing complex [GO:0032991];sperm flagellum [GO:0036126];sperm principal piece [GO:0097228];T-tubule [GO:0030315…	GO:0003407;GO:0005388;GO:0005516;GO:0005524;GO:0005886;GO:0005901;GO:0006357;GO:0006874;GO:0007283;GO:0010629;GO:0010751;GO:0014832;GO:0015085;GO:0016020;GO:0016323;GO:0016525;GO:0016887;GO:0017080;GO:0019901;GO:0021766;GO:0030018;GO:0030165;GO:0030315;GO:0030317;GO:0030346;GO:0032991;GO:0033138;GO:0034220;GO:0036126;GO:0036487;GO:0043231;GO:0043537;GO:0045019;GO:0045121;GO:0046872;GO:0048787;GO:…	137.92	323.31	45	45.9	282	52450000	53149000	63952000	84095000	73509000	70089000	77210000	77856000	64590000	56517000	7.58977e+07	7.32187e+07	6.44838e+06	7.30214e+06	7.47962e+06	11.4096	9.62104	10.2155
P24821;E9PC84;P24821-3;A0A994J7R0	Tenascin	TNC	sp|P24821|TENA_HUMAN Tenascin OS=Homo sapiens OX=9606 GN=TNC PE=1 SV=3;tr|E9PC84|E9PC84_HUMAN Tenascin C OS=Homo sapiens OX=9606 GN=TNC PE=1 SV=1;sp|P24821-3|TENA_HUMAN Isoform 3 of Tenascin OS=Homo sapiens OX=9606 GN=TNC;tr|A0A994J7R0|A0A994J7R0_HUMAN Ten	basement membrane [GO:0005604];collagen-containing extracellular matrix [GO:0062023];endoplasmic reticulum lumen [GO:0005788];extracellular region [GO:0005576];extracellular space [GO:0005615];focal adhesion [GO:0005925];interstitial matrix [GO:0005614];membrane [GO:0016020];perisynaptic extracellular matrix [GO:0098966];tenascin complex [GO:0090733];extracellular matrix structural constituent [G…	GO:0001558;GO:0001649;GO:0002009;GO:0005178;GO:0005201;GO:0005576;GO:0005604;GO:0005614;GO:0005615;GO:0005788;GO:0005925;GO:0007155;GO:0007162;GO:0007528;GO:0008284;GO:0009611;GO:0009612;GO:0010628;GO:0014012;GO:0016020;GO:0030155;GO:0030334;GO:0042475;GO:0045471;GO:0045545;GO:0050727;GO:0060447;GO:0060739;GO:0060740;GO:0062023;GO:0071300;GO:0071305;GO:0071774;GO:0071799;GO:0090733;GO:0098966	240.85	323.31	84	55.1	664	174390000	93073000	142490000	194830000	213280000	158250000	707580032	869720000	581219968	136651000	1.88787e+08	7.19507e+08	4.09717e+07	2.80083e+07	1.44619e+08	29.9828	14.836	20.0998
P25705;P25705-2;P25705-3	ATP synthase subunit alpha, mitochondrial	ATP5A1	sp|P25705|ATPA_HUMAN ATP synthase subunit alpha, mitochondrial OS=Homo sapiens OX=9606 GN=ATP5F1A PE=1 SV=1;sp|P25705-2|ATPA_HUMAN Isoform 2 of ATP synthase subunit alpha, mitochondrial OS=Homo sapiens OX=9606 GN=ATP5F1A;sp|P25705-3|ATPA_HUMAN Isoform 3 of	cell surface [GO:0009986];extracellular exosome [GO:0070062];membrane [GO:0016020];membrane raft [GO:0045121];mitochondrial inner membrane [GO:0005743];mitochondrial matrix [GO:0005759];mitochondrial proton-transporting ATP synthase complex [GO:0005753];mitochondrial proton-transporting ATP synthase, catalytic core [GO:0005754];mitochondrion [GO:0005739];plasma membrane [GO:0005886];proton-transp…	GO:0001937;GO:0002020;GO:0003723;GO:0005524;GO:0005739;GO:0005743;GO:0005753;GO:0005754;GO:0005759;GO:0005886;GO:0006629;GO:0006754;GO:0009986;GO:0014850;GO:0015986;GO:0016020;GO:0016887;GO:0042288;GO:0042776;GO:0043531;GO:0043532;GO:0043536;GO:0045121;GO:0045259;GO:0045261;GO:0045471;GO:0046933;GO:0070062;GO:0071549;GO:0071732;GO:0005524;GO:0005737;GO:0045261;GO:0046933;GO:0005524;GO:0045261;GO:…	59.75	323.31	27	58.2	235	239300000	255520000	221420000	244570000	238680000	234120000	236890000	216420000	178410000	2.38747e+08	2.39123e+08	2.10573e+08	1.70567e+07	5.23909e+06	2.96752e+07	7.14428	2.19096	14.0926
P26038;A0A8V8TKR9	Moesin	MSN	sp|P26038|MOES_HUMAN Moesin OS=Homo sapiens OX=9606 GN=MSN PE=1 SV=3;tr|A0A8V8TKR9|A0A8V8TKR9_HUMAN Moesin OS=Homo sapiens OX=9606 GN=MSN PE=1 SV=1	adherens junction [GO:0005912];apical part of cell [GO:0045177];apical plasma membrane [GO:0016324];basolateral plasma membrane [GO:0016323];blood microparticle [GO:0072562];cell periphery [GO:0071944];cell surface [GO:0009986];cytoplasm [GO:0005737];cytoskeleton [GO:0005856];cytosol [GO:0005829];extracellular exosome [GO:0070062];extracellular space [GO:0005615];filopodium [GO:0030175];focal adh…	GO:0001771;GO:0001931;GO:0003725;GO:0003779;GO:0005102;GO:0005200;GO:0005615;GO:0005634;GO:0005737;GO:0005829;GO:0005856;GO:0005886;GO:0005902;GO:0005912;GO:0005925;GO:0007159;GO:0008360;GO:0008361;GO:0009986;GO:0010628;GO:0016323;GO:0016324;GO:0019899;GO:0019901;GO:0022612;GO:0022614;GO:0030175;GO:0031143;GO:0031528;GO:0031982;GO:0042098;GO:0045177;GO:0045198;GO:0045732;GO:0048471;GO:0050839;GO:…	67.819	323.31	55	71.9	516	880000000	724700032	751520000	674950016	711660032	672400000	870700032	747590016	706150016	7.85407e+08	6.86337e+08	7.74813e+08	8.30105e+07	2.19677e+07	8.55863e+07	10.5691	3.20072	11.046
P26641;P26641-2	Elongation factor 1-gamma	EEF1G	sp|P26641|EF1G_HUMAN Elongation factor 1-gamma OS=Homo sapiens OX=9606 GN=EEF1G PE=1 SV=3;sp|P26641-2|EF1G_HUMAN Isoform 2 of Elongation factor 1-gamma OS=Homo sapiens OX=9606 GN=EEF1G	cytoplasm [GO:0005737];cytosol [GO:0005829];extracellular exosome [GO:0070062];membrane [GO:0016020];nucleus [GO:0005634];cadherin binding [GO:0045296];translation elongation factor activity [GO:0003746];response to virus [GO:0009615];translational elongation [GO:0006414]	GO:0003746;GO:0005634;GO:0005737;GO:0005829;GO:0006414;GO:0009615;GO:0016020;GO:0045296;GO:0070062	50.118	323.31	31	74.6	260	377980000	334320000	342280000	349580000	390260000	373969984	370200000	324350016	357849984	3.51527e+08	3.7127e+08	350800000	2.32524e+07	2.0474e+07	2.37241e+07	6.61469	5.51457	6.76285
P27348	14-3-3 protein theta	YWHAQ	sp|P27348|1433T_HUMAN 14-3-3 protein theta OS=Homo sapiens OX=9606 GN=YWHAQ PE=1 SV=1	cytoplasm [GO:0005737];cytosol [GO:0005829];extracellular exosome [GO:0070062];focal adhesion [GO:0005925];membrane [GO:0016020];protein-containing complex [GO:0032991];synapse [GO:0045202];14-3-3 protein binding [GO:0071889];identical protein binding [GO:0042802];protein domain specific binding [GO:0019904];transmembrane transporter binding [GO:0044325];negative regulation of DNA-templated trans…	GO:0005737;GO:0005829;GO:0005925;GO:0006605;GO:0007165;GO:0007264;GO:0016020;GO:0019904;GO:0021762;GO:0032991;GO:0034766;GO:0042802;GO:0044325;GO:0045202;GO:0045892;GO:0070062;GO:0071889;GO:0005737;GO:0042802	27.764	323.31	17	61.2	105	177100000	102270000	176310000	285720000	265740000	230810000	232380000	243500000	238370000	1.51893e+08	2.60757e+08	2.38083e+08	4.29769e+07	2.77921e+07	5.56554e+06	28.2941	10.6583	2.33764
P27797;K7EL50;A0A7P0T861;K7EJB9	Calreticulin	CALR	sp|P27797|CALR_HUMAN Calreticulin OS=Homo sapiens OX=9606 GN=CALR PE=1 SV=1;tr|K7EL50|K7EL50_HUMAN Calreticulin OS=Homo sapiens OX=9606 GN=CALR PE=1 SV=2;tr|A0A7P0T861|A0A7P0T861_HUMAN Calreticulin OS=Homo sapiens OX=9606 GN=CALR PE=1 SV=1;tr|K7EJB9|K7EJB9	acrosomal vesicle [GO:0001669];cell surface [GO:0009986];collagen-containing extracellular matrix [GO:0062023];cortical granule [GO:0060473];cytolytic granule [GO:0044194];cytoplasm [GO:0005737];cytosol [GO:0005829];endocytic vesicle lumen [GO:0071682];endoplasmic reticulum [GO:0005783];endoplasmic reticulum lumen [GO:0005788];endoplasmic reticulum membrane [GO:0005789];endoplasmic reticulum qual…	GO:0000122;GO:0001669;GO:0001849;GO:0002502;GO:0003677;GO:0003723;GO:0003729;GO:0005049;GO:0005178;GO:0005506;GO:0005509;GO:0005576;GO:0005615;GO:0005634;GO:0005635;GO:0005737;GO:0005783;GO:0005788;GO:0005789;GO:0005790;GO:0005829;GO:0005840;GO:0005925;GO:0006355;GO:0006457;GO:0006611;GO:0006874;GO:0007283;GO:0008270;GO:0008284;GO:0009410;GO:0009897;GO:0009986;GO:0010595;GO:0010628;GO:0016020;GO:…	48.141	323.31	27	80.6	384	1408700032	1088800000	1303399936	1422800000	1313600000	1247000064	1484999936	1536300032	1240700032	1266966656	1.3278e+09	1.42067e+09	1.63032e+08	8.8756e+07	1.57952e+08	12.8679	6.68444	11.1182
P27816;E7EVA0;P27816-6;A0A804HKE7;P27816-2;P27816-5	Microtubule-associated protein 4;Microtubule-associated protein	MAP4	sp|P27816|MAP4_HUMAN Microtubule-associated protein 4 OS=Homo sapiens OX=9606 GN=MAP4 PE=1 SV=3;tr|E7EVA0|E7EVA0_HUMAN Microtubule-associated protein OS=Homo sapiens OX=9606 GN=MAP4 PE=1 SV=1;sp|P27816-6|MAP4_HUMAN Isoform 6 of Microtubule-associated prote	axon [GO:0030424];axoneme [GO:0005930];cytosol [GO:0005829];microtubule [GO:0005874];microtubule associated complex [GO:0005875];microtubule cytoskeleton [GO:0015630];microtubule organizing center [GO:0005815];mitotic spindle [GO:0072686];neuron projection [GO:0043005];plasma membrane [GO:0005886];microtubule binding [GO:0008017];microtubule stabilizing activity [GO:0140778];RNA binding [GO:00037…	GO:0000226;GO:0003723;GO:0005198;GO:0005815;GO:0005829;GO:0005874;GO:0005875;GO:0005886;GO:0005930;GO:0007052;GO:0008017;GO:0015630;GO:0030424;GO:0031175;GO:0043005;GO:0046785;GO:0051012;GO:0051294;GO:0051301;GO:0061523;GO:0072686;GO:0140778;GO:1902856;GO:0005829;GO:0005874;GO:0005886;GO:0008017;GO:0015630;GO:0005829;GO:0005874;GO:0005886;GO:0008017;GO:0015630;GO:0005737;GO:0005874;GO:0008017;GO:…	121	323.31	57	61.7	474	252650000	242550000	222860000	303910016	230150000	220910000	243070000	242840000	207450000	2.39353e+08	251656672	231120000	1.51501e+07	4.54879e+07	2.04991e+07	6.32959	18.0754	8.86948
P29401;P29401-2	Transketolase	TKT	sp|P29401|TKT_HUMAN Transketolase OS=Homo sapiens OX=9606 GN=TKT PE=1 SV=3;sp|P29401-2|TKT_HUMAN Isoform 2 of Transketolase OS=Homo sapiens OX=9606 GN=TKT	cytosol [GO:0005829];endoplasmic reticulum membrane [GO:0005789];extracellular exosome [GO:0070062];nuclear body [GO:0016604];nucleoplasm [GO:0005654];peroxisome [GO:0005777];vesicle [GO:0031982];calcium ion binding [GO:0005509];magnesium ion binding [GO:0000287];protein homodimerization activity [GO:0042803];thiamine pyrophosphate binding [GO:0030976];transketolase activity [GO:0004802];glyceral…	GO:0000287;GO:0004802;GO:0005509;GO:0005654;GO:0005777;GO:0005789;GO:0005829;GO:0006098;GO:0009052;GO:0016604;GO:0030976;GO:0031982;GO:0040008;GO:0042803;GO:0046166;GO:0070062;GO:1901159	67.877	323.31	33	60	242	478350016	431100000	375140000	612769984	464470016	362600000	456329984	445590016	498760000	428196672	4.79947e+08	4.66893e+08	5.16662e+07	1.25801e+08	2.81149e+07	12.066	26.2115	6.02171
P29966	Myristoylated alanine-rich C-kinase substrate	MARCKS	sp|P29966|MARCS_HUMAN Myristoylated alanine-rich C-kinase substrate OS=Homo sapiens OX=9606 GN=MARCKS PE=1 SV=4	actin cytoskeleton [GO:0015629];actin filament bundle [GO:0032432];cell cortex [GO:0005938];centrosome [GO:0005813];cytoplasm [GO:0005737];extracellular exosome [GO:0070062];focal adhesion [GO:0005925];germinal vesicle [GO:0042585];plasma membrane [GO:0005886];actin filament binding [GO:0051015];calmodulin binding [GO:0005516];identical protein binding [GO:0042802];protein kinase C binding [GO:00…	GO:0005080;GO:0005516;GO:0005737;GO:0005813;GO:0005886;GO:0005925;GO:0005938;GO:0006915;GO:0007005;GO:0007015;GO:0007417;GO:0015629;GO:0021915;GO:0022008;GO:0032432;GO:0034976;GO:0042585;GO:0042802;GO:0051015;GO:0051017;GO:0051764;GO:0070062	31.554	323.31	14	50.3	147	92805000	76904000	61521000	226690000	151260000	144080000	118510000	182150000	90090000	7.70767e+07	174010000	130250000	1.56427e+07	4.57632e+07	4.71395e+07	20.295	26.2992	36.1915
P30041	Peroxiredoxin-6	PRDX6	sp|P30041|PRDX6_HUMAN Peroxiredoxin-6 OS=Homo sapiens OX=9606 GN=PRDX6 PE=1 SV=3	azurophil granule lumen [GO:0035578];cytoplasm [GO:0005737];cytosol [GO:0005829];extracellular exosome [GO:0070062];extracellular region [GO:0005576];extracellular space [GO:0005615];membrane [GO:0016020];mitochondrion [GO:0005739];nucleus [GO:0005634];perinuclear region of cytoplasm [GO:0048471];1-acylglycerophosphocholine O-acyltransferase activity [GO:0047184];cadherin binding [GO:0045296];cal…	GO:0004602;GO:0004623;GO:0005576;GO:0005615;GO:0005634;GO:0005737;GO:0005739;GO:0005829;GO:0006979;GO:0016020;GO:0031625;GO:0035578;GO:0042802;GO:0045296;GO:0045454;GO:0046475;GO:0047184;GO:0047499;GO:0048026;GO:0048471;GO:0051920;GO:0070062;GO:0098869	25.035	323.31	17	79.5	144	618569984	707969984	457880000	687689984	640630016	600350016	646350016	643600000	665520000	594806656	6.4289e+08	6.51823e+08	1.26727e+08	4.37138e+07	1.19411e+07	21.3056	6.79958	1.83195
P30101;A0A8I5KT88;A0A8I5KNU9;A0A8I5KW33;A0A8I5KS72;A0A8I5KW00;A0A8I5QKQ5;A0A8I5KPY2;A0A8I5KXC9;A0A8I5KRV3;A0A8I5KYJ6;A0A8I5KXE2	Protein disulfide-isomerase A3	PDIA3	sp|P30101|PDIA3_HUMAN Protein disulfide-isomerase A3 OS=Homo sapiens OX=9606 GN=PDIA3 PE=1 SV=4;tr|A0A8I5KT88|A0A8I5KT88_HUMAN Protein disulfide-isomerase OS=Homo sapiens OX=9606 GN=PDIA3 PE=1 SV=1;tr|A0A8I5KNU9|A0A8I5KNU9_HUMAN Protein disulfide-isomerase	cell surface [GO:0009986];endoplasmic reticulum [GO:0005783];endoplasmic reticulum lumen [GO:0005788];extracellular exosome [GO:0070062];extracellular space [GO:0005615];focal adhesion [GO:0005925];melanosome [GO:0042470];MHC class I peptide loading complex [GO:0042824];nucleus [GO:0005634];phagocytic vesicle [GO:0045335];recycling endosome membrane [GO:0055038];Tapasin-ERp57 complex [GO:0061779]…	GO:0002250;GO:0002502;GO:0003723;GO:0003756;GO:0004197;GO:0004629;GO:0005615;GO:0005634;GO:0005783;GO:0005788;GO:0005925;GO:0006457;GO:0009986;GO:0015035;GO:0015036;GO:0034975;GO:0034976;GO:0042470;GO:0042802;GO:0042824;GO:0045335;GO:0055038;GO:0061779;GO:0070062;GO:0070527;GO:0097191;GO:0098761;GO:2001238;GO:0003756;GO:0005783;GO:0005788;GO:0042470;GO:0003756;GO:0005783;GO:0005788;GO:0042470;GO:…	56.782	323.31	36	66.1	371	723190016	746729984	705369984	626840000	556670016	544270016	741070016	740769984	660590016	7.25097e+08	5.75927e+08	7.14143e+08	2.07458e+07	4.4526e+07	4.63788e+07	2.86111	7.73119	6.49432
P31150	Rab GDP dissociation inhibitor alpha	GDI1	sp|P31150|GDIA_HUMAN Rab GDP dissociation inhibitor alpha OS=Homo sapiens OX=9606 GN=GDI1 PE=1 SV=2	axon [GO:0030424];cytoplasm [GO:0005737];cytosol [GO:0005829];Golgi apparatus [GO:0005794];midbody [GO:0030496];myelin sheath [GO:0043209];neuronal cell body [GO:0043025];presynaptic cytosol [GO:0099523];protein-containing complex [GO:0032991];GDP-dissociation inhibitor activity [GO:0005092];GTPase activator activity [GO:0005096];Rab GDP-dissociation inhibitor activity [GO:0005093];small GTPase b…	GO:0005092;GO:0005093;GO:0005096;GO:0005737;GO:0005794;GO:0005829;GO:0007165;GO:0015031;GO:0016192;GO:0030424;GO:0030496;GO:0031267;GO:0032482;GO:0032991;GO:0043025;GO:0043209;GO:0045773;GO:0050771;GO:0051592;GO:0090315;GO:0099523;GO:0005093;GO:0005096;GO:0005794;GO:0007264;GO:0015031	50.582	323.31	21	62.9	90	69880000	64062000	58833000	72863000	73778000	67811000	63227000	59353000	55922000	6.42583e+07	71484000	5.95007e+07	5.52612e+06	3.21364e+06	3.65474e+06	8.59984	4.49561	6.14235
P31942;P31942-3;P31942-2;P31942-4	Heterogeneous nuclear ribonucleoprotein H3	HNRNPH3	sp|P31942|HNRH3_HUMAN Heterogeneous nuclear ribonucleoprotein H3 OS=Homo sapiens OX=9606 GN=HNRNPH3 PE=1 SV=2;sp|P31942-3|HNRH3_HUMAN Isoform 3 of Heterogeneous nuclear ribonucleoprotein H3 OS=Homo sapiens OX=9606 GN=HNRNPH3;sp|P31942-2|HNRH3_HUMAN Isoform	nucleoplasm [GO:0005654];nucleus [GO:0005634];ribonucleoprotein complex [GO:1990904];spliceosomal complex [GO:0005681];RNA binding [GO:0003723];epithelial cell differentiation [GO:0030855];mRNA splicing, via spliceosome [GO:0000398];regulation of RNA splicing [GO:0043484];RNA processing [GO:0006396];RNA splicing [GO:0008380]	GO:0000398;GO:0003723;GO:0005634;GO:0005654;GO:0005681;GO:0006396;GO:0008380;GO:0030855;GO:0043484;GO:1990904	36.926	323.31	11	50.3	82	46673000	39945000	40168000	56463000	54971000	42401000	51074000	49768000	37381000	42262000	5.12783e+07	4.60743e+07	3.82166e+06	7.72411e+06	7.55691e+06	9.04279	15.0631	16.4016
P31946;P31946-2	14-3-3 protein beta/alpha;14-3-3 protein beta/alpha, N-terminally processed	YWHAB	sp|P31946|1433B_HUMAN 14-3-3 protein beta/alpha OS=Homo sapiens OX=9606 GN=YWHAB PE=1 SV=3;sp|P31946-2|1433B_HUMAN Isoform Short of 14-3-3 protein beta/alpha OS=Homo sapiens OX=9606 GN=YWHAB	cytoplasm [GO:0005737];cytosol [GO:0005829];extracellular exosome [GO:0070062];focal adhesion [GO:0005925];melanosome [GO:0042470];membrane [GO:0016020];perinuclear region of cytoplasm [GO:0048471];vacuolar membrane [GO:0005774];cadherin binding [GO:0045296];enzyme binding [GO:0019899];histone deacetylase binding [GO:0042826];identical protein binding [GO:0042802];phosphoprotein binding [GO:00512…	GO:0004860;GO:0005737;GO:0005774;GO:0005829;GO:0005925;GO:0006605;GO:0007165;GO:0016020;GO:0019899;GO:0019904;GO:0035308;GO:0042470;GO:0042802;GO:0042826;GO:0043085;GO:0045296;GO:0045744;GO:0048471;GO:0050815;GO:0051219;GO:0051220;GO:0070062;GO:0042802;GO:0042802;GO:0042802;GO:0042802	28.082	323.31	15	65.4	69	286590016	231610000	244170000	271550016	240480000	246540000	279100000	272860000	249230000	2.54123e+08	252856672	2.67063e+08	2.88098e+07	1.647e+07	1.57561e+07	11.3369	6.51358	5.89977
P33176	Kinesin-1 heavy chain	KIF5B	sp|P33176|KINH_HUMAN Kinesin-1 heavy chain OS=Homo sapiens OX=9606 GN=KIF5B PE=1 SV=1	axon cytoplasm [GO:1904115];centriolar satellite [GO:0034451];ciliary rootlet [GO:0035253];cytolytic granule membrane [GO:0101004];cytosol [GO:0005829];dendrite cytoplasm [GO:0032839];kinesin complex [GO:0005871];membrane [GO:0016020];microtubule [GO:0005874];mitochondrion [GO:0005739];perinuclear region of cytoplasm [GO:0048471];phagocytic vesicle [GO:0045335];vesicle [GO:0031982];ATP binding [G…	GO:0003777;GO:0005524;GO:0005739;GO:0005829;GO:0005871;GO:0005874;GO:0007018;GO:0007028;GO:0007411;GO:0008017;GO:0008574;GO:0016020;GO:0016887;GO:0031982;GO:0032230;GO:0032418;GO:0032839;GO:0034451;GO:0035253;GO:0035617;GO:0042267;GO:0042391;GO:0042802;GO:0043268;GO:0044877;GO:0045296;GO:0045335;GO:0047496;GO:0047497;GO:0048471;GO:0048489;GO:0051642;GO:0071346;GO:0072383;GO:0098971;GO:0099641;GO:…	109.68	323.31	53	62	349	79050000	73078000	70033000	84964000	89172000	90301000	82660000	80864000	79317000	7.40537e+07	8.81457e+07	80947000	4.58699e+06	2.81263e+06	1.67304e+06	6.19415	3.19089	2.06684
P34932	Heat shock 70 kDa protein 4	HSPA4	sp|P34932|HSP74_HUMAN Heat shock 70 kDa protein 4 OS=Homo sapiens OX=9606 GN=HSPA4 PE=1 SV=4	cytosol [GO:0005829];extracellular exosome [GO:0070062];mitochondrion [GO:0005739];nucleus [GO:0005634];adenyl-nucleotide exchange factor activity [GO:0000774];ATP binding [GO:0005524];ATP-dependent protein folding chaperone [GO:0140662];chaperone-mediated protein complex assembly [GO:0051131];protein folding [GO:0006457];protein insertion into mitochondrial outer membrane [GO:0045040];response t…	GO:0000774;GO:0005524;GO:0005634;GO:0005739;GO:0005829;GO:0006457;GO:0006986;GO:0045040;GO:0051131;GO:0070062;GO:0140662	94.33	323.31	44	62.6	318	70443000	57404000	68313000	84032000	84238000	84344000	81844000	76600000	63274000	6.53867e+07	8.42047e+07	73906000	6.99474e+06	158648	9.57363e+06	10.6975	0.188408	12.9538
P35221;P35221-2;G3XAM7;P35221-3	Catenin alpha-1	CTNNA1	sp|P35221|CTNA1_HUMAN Catenin alpha-1 OS=Homo sapiens OX=9606 GN=CTNNA1 PE=1 SV=1;sp|P35221-2|CTNA1_HUMAN Isoform 2 of Catenin alpha-1 OS=Homo sapiens OX=9606 GN=CTNNA1;tr|G3XAM7|G3XAM7_HUMAN Catenin (Cadherin-associated protein), alpha 1, 102kDa, isoform	acrosomal vesicle [GO:0001669];actin cytoskeleton [GO:0015629];adherens junction [GO:0005912];catenin complex [GO:0016342];cell junction [GO:0030054];cell-cell junction [GO:0005911];cytosol [GO:0005829];flotillin complex [GO:0016600];focal adhesion [GO:0005925];intercalated disc [GO:0014704];intracellular membrane-bounded organelle [GO:0043231];lamellipodium [GO:0030027];plasma membrane [GO:00058…	GO:0001541;GO:0001669;GO:0003723;GO:0005198;GO:0005829;GO:0005886;GO:0005911;GO:0005912;GO:0005915;GO:0005925;GO:0007155;GO:0007163;GO:0007224;GO:0007229;GO:0007405;GO:0007406;GO:0008013;GO:0008104;GO:0008584;GO:0014704;GO:0015629;GO:0016264;GO:0016342;GO:0016477;GO:0016600;GO:0017166;GO:0030027;GO:0030054;GO:0031103;GO:0042475;GO:0042802;GO:0043231;GO:0043297;GO:0043627;GO:0045295;GO:0045296;GO:…	100.07	323.31	39	55.4	256	83901000	61564000	55317000	44308000	43669000	48363000	51507000	53337000	41095000	6.69273e+07	4.54467e+07	4.86463e+07	1.50278e+07	2.54575e+06	6.60335e+06	22.4539	5.60162	13.5742
P35579;A0A8I5KWT8;P35579-2	Myosin-9	MYH9	sp|P35579|MYH9_HUMAN Myosin-9 OS=Homo sapiens OX=9606 GN=MYH9 PE=1 SV=4;tr|A0A8I5KWT8|A0A8I5KWT8_HUMAN Myosin-9 OS=Homo sapiens OX=9606 GN=MYH9 PE=1 SV=1;sp|P35579-2|MYH9_HUMAN Isoform 2 of Myosin-9 OS=Homo sapiens OX=9606 GN=MYH9	cytoplasm [GO:0005737];cytosol [GO:0005829];extracellular exosome [GO:0070062];muscle myosin complex [GO:0005859];myosin filament [GO:0032982];myosin II complex [GO:0016460];sarcomere [GO:0030017];actin filament binding [GO:0051015];ATP binding [GO:0005524];ATP hydrolysis activity [GO:0016887];calmodulin binding [GO:0005516];microfilament motor activity [GO:0000146];myosin phosphatase activity [G…	GO:0000146;GO:0003009;GO:0005516;GO:0005524;GO:0005737;GO:0005829;GO:0005859;GO:0006936;GO:0007517;GO:0016460;GO:0016887;GO:0017018;GO:0030017;GO:0030048;GO:0030049;GO:0030326;GO:0032982;GO:0045214;GO:0046034;GO:0051015;GO:0060325;GO:0070062;GO:0000146;GO:0005516;GO:0005524;GO:0005737;GO:0005859;GO:0006936;GO:0014704;GO:0016460;GO:0031672;GO:0032982;GO:0036464;GO:0051015;GO:0000146;GO:0001725;GO:…	226.53	323.31	168	68.2	1876	3114599936	2602299904	2088999936	3290299904	2941400064	2714800128	2471800064	2243300096	2238599936	2601966592	2.98217e+09	2317900032	5.128e+08	2.89908e+08	1.33302e+08	19.7082	9.72138	5.75098
P35580;P35580-3;P35580-2;A0A8I5KZ38;P35580-5;P35580-4	Myosin-10	MYH10	sp|P35580|MYH10_HUMAN Myosin-10 OS=Homo sapiens OX=9606 GN=MYH10 PE=1 SV=3;sp|P35580-3|MYH10_HUMAN Isoform 3 of Myosin-10 OS=Homo sapiens OX=9606 GN=MYH10;sp|P35580-2|MYH10_HUMAN Isoform 2 of Myosin-10 OS=Homo sapiens OX=9606 GN=MYH10;tr|A0A8I5KZ38|A0A8I5K	cytoplasm [GO:0005737];cytosol [GO:0005829];muscle myosin complex [GO:0005859];myofibril [GO:0030016];myosin complex [GO:0016459];myosin filament [GO:0032982];myosin II complex [GO:0016460];sarcomere [GO:0030017];stress fiber [GO:0001725];Z disc [GO:0030018];actin filament binding [GO:0051015];ATP binding [GO:0005524];calmodulin binding [GO:0005516];microfilament motor activity [GO:0000146];myosi…	GO:0000146;GO:0001701;GO:0001725;GO:0002026;GO:0002027;GO:0005516;GO:0005524;GO:0005737;GO:0005829;GO:0005859;GO:0006936;GO:0006941;GO:0007512;GO:0007522;GO:0008016;GO:0008217;GO:0014898;GO:0016459;GO:0016460;GO:0017018;GO:0019901;GO:0030016;GO:0030017;GO:0030018;GO:0030049;GO:0030239;GO:0032982;GO:0043462;GO:0045214;GO:0046034;GO:0051015;GO:0055009;GO:0055010;GO:0055013;GO:0060048;GO:0060420;GO:…	229	323.31	104	55.1	461	102550000	97765000	35316000	44468000	39429000	31499000	34818000	33005000	30018000	7.85437e+07	3.84653e+07	3.26137e+07	3.75126e+07	6.53798e+06	2.42381e+06	47.7602	16.9971	7.43189
P37802;P37802-2;X6RJP6	Transgelin-2	TAGLN2	sp|P37802|TAGL2_HUMAN Transgelin-2 OS=Homo sapiens OX=9606 GN=TAGLN2 PE=1 SV=3;sp|P37802-2|TAGL2_HUMAN Isoform 2 of Transgelin-2 OS=Homo sapiens OX=9606 GN=TAGLN2;tr|X6RJP6|X6RJP6_HUMAN Transgelin 2 (Fragment) OS=Homo sapiens OX=9606 GN=TAGLN2 PE=1 SV=1	actin cytoskeleton [GO:0015629];cytosol [GO:0005829];extracellular exosome [GO:0070062];extracellular region [GO:0005576];vesicle [GO:0031982];actin filament binding [GO:0051015];cadherin binding [GO:0045296];actin filament organization [GO:0007015];epithelial cell differentiation [GO:0030855]	GO:0005576;GO:0005829;GO:0007015;GO:0015629;GO:0030855;GO:0031982;GO:0045296;GO:0051015;GO:0070062	22.391	323.31	18	88.9	214	658220032	587800000	544030016	1011600000	1019400000	970220032	606640000	867289984	812819968	5.96683e+08	1.00041e+09	762249984	5.7611e+07	2.64317e+07	1.37487e+08	9.6552	2.6421	18.037
P40227;P40227-2	T-complex protein 1 subunit zeta	CCT6A	sp|P40227|TCPZ_HUMAN T-complex protein 1 subunit zeta OS=Homo sapiens OX=9606 GN=CCT6A PE=1 SV=3;sp|P40227-2|TCPZ_HUMAN Isoform 2 of T-complex protein 1 subunit zeta OS=Homo sapiens OX=9606 GN=CCT6A	chaperonin-containing T-complex [GO:0005832];cytoplasm [GO:0005737];cytosol [GO:0005829];extracellular exosome [GO:0070062];microtubule [GO:0005874];ATP binding [GO:0005524];ATP hydrolysis activity [GO:0016887];ATP-dependent protein folding chaperone [GO:0140662];protein folding chaperone [GO:0044183];RNA binding [GO:0003723];unfolded protein binding [GO:0051082];WD40-repeat domain binding [GO:00…	GO:0003723;GO:0005524;GO:0005737;GO:0005829;GO:0005832;GO:0005874;GO:0006457;GO:0016887;GO:0032212;GO:0044183;GO:0050821;GO:0051082;GO:0061077;GO:0070062;GO:0071987;GO:0140662;GO:1904851;GO:1904871;GO:1904874;GO:0005524;GO:0140662	58.024	323.31	24	54	207	425230016	320049984	384180000	455790016	481300000	438489984	473400000	437969984	379320000	3.76487e+08	4.58527e+08	4.3023e+08	5.30104e+07	2.15358e+07	4.75152e+07	14.0803	4.69674	11.0441
P41252;A0A804HJN6;A0A804HHW9;A0A0A0MSX9;A0A804HL54;A0A804HJ36;J3KR24;A0A804HIV9;A0A804HKU1;A0A804HK69	Isoleucine--tRNA ligase, cytoplasmic	IARS	sp|P41252|SYIC_HUMAN Isoleucine--tRNA ligase, cytoplasmic OS=Homo sapiens OX=9606 GN=IARS1 PE=1 SV=2;tr|A0A804HJN6|A0A804HJN6_HUMAN isoleucine--tRNA ligase OS=Homo sapiens OX=9606 GN=IARS1 PE=1 SV=1;tr|A0A804HHW9|A0A804HHW9_HUMAN isoleucine--tRNA ligase OS	aminoacyl-tRNA synthetase multienzyme complex [GO:0017101];cytoplasm [GO:0005737];cytosol [GO:0005829];extracellular exosome [GO:0070062];membrane [GO:0016020];nucleoplasm [GO:0005654];aminoacyl-tRNA editing activity [GO:0002161];ATP binding [GO:0005524];GTPase binding [GO:0051020];isoleucine-tRNA ligase activity [GO:0004822];tRNA binding [GO:0000049];isoleucyl-tRNA aminoacylation [GO:0006428];os…	GO:0000049;GO:0001649;GO:0002161;GO:0004822;GO:0005524;GO:0005654;GO:0005737;GO:0005829;GO:0006418;GO:0006428;GO:0016020;GO:0017101;GO:0051020;GO:0070062;GO:0000049;GO:0002161;GO:0004822;GO:0005524;GO:0005654;GO:0005829;GO:0006428;GO:0017101;GO:0000049;GO:0002161;GO:0004822;GO:0005524;GO:0005654;GO:0005829;GO:0006428;GO:0000049;GO:0002161;GO:0004822;GO:0005524;GO:0005654;GO:0005829;GO:0006428;GO:…	144.5	323.31	48	47.3	346	106720000	103850000	93490000	74873000	68265000	78759000	66562000	68224000	61830000	1.01353e+08	7.39657e+07	6.55387e+07	6.9594e+06	5.30551e+06	3.31756e+06	6.86647	7.17294	5.06199
P42224;A0A669KB53;A0A669KBA4;A0A669KB56;A0A669KB68;A0A8V8TN81;P42224-2;A0A669KBI6;J3KPM9;A0A669KB52;A0A669KB75;E7EPD2	Signal transducer and activator of transcription 1-alpha/beta;Signal transducer and activator of transcription	STAT1	sp|P42224|STAT1_HUMAN Signal transducer and activator of transcription 1-alpha/beta OS=Homo sapiens OX=9606 GN=STAT1 PE=1 SV=2;tr|A0A669KB53|A0A669KB53_HUMAN Signal transducer and activator of transcription OS=Homo sapiens OX=9606 GN=STAT1 PE=1 SV=1;tr|A0A	axon [GO:0030424];chromatin [GO:0000785];cytoplasm [GO:0005737];cytosol [GO:0005829];dendrite [GO:0030425];ISGF3 complex [GO:0070721];nucleolus [GO:0005730];nucleoplasm [GO:0005654];nucleus [GO:0005634];perinuclear region of cytoplasm [GO:0048471];protein-containing complex [GO:0032991];RNA polymerase II transcription regulator complex [GO:0090575];cadherin binding [GO:0045296];CCR5 chemokine rec…	GO:0000122;GO:0000785;GO:0000977;GO:0000978;GO:0000979;GO:0000981;GO:0001222;GO:0001223;GO:0001937;GO:0002053;GO:0002230;GO:0003340;GO:0003690;GO:0003700;GO:0005164;GO:0005634;GO:0005654;GO:0005730;GO:0005737;GO:0005829;GO:0006357;GO:0006952;GO:0007259;GO:0007584;GO:0008015;GO:0009410;GO:0009612;GO:0010742;GO:0016525;GO:0016922;GO:0019899;GO:0030424;GO:0030425;GO:0031730;GO:0032727;GO:0032869;GO:…	87.334	323.31	34	53.7	259	118690000	151640000	216670000	147890000	140790000	150080000	130950000	194100000	135870000	1.62333e+08	1.46253e+08	153640000	4.98576e+07	4.85644e+06	3.51256e+07	30.7131	3.32057	22.8623
P43686;P43686-2	26S protease regulatory subunit 6B	PSMC4	sp|P43686|PRS6B_HUMAN 26S proteasome regulatory subunit 6B OS=Homo sapiens OX=9606 GN=PSMC4 PE=1 SV=2;sp|P43686-2|PRS6B_HUMAN Isoform 2 of 26S proteasome regulatory subunit 6B OS=Homo sapiens OX=9606 GN=PSMC4	cytosol [GO:0005829];membrane [GO:0016020];nucleoplasm [GO:0005654];nucleus [GO:0005634];proteasome accessory complex [GO:0022624];proteasome complex [GO:0000502];proteasome regulatory particle, base subcomplex [GO:0008540];ATP binding [GO:0005524];ATP hydrolysis activity [GO:0016887];proteasome-activating activity [GO:0036402];blastocyst development [GO:0001824];proteasome-mediated ubiquitin-dep…	GO:0000502;GO:0001824;GO:0005524;GO:0005634;GO:0005654;GO:0005829;GO:0006508;GO:0008540;GO:0016020;GO:0016887;GO:0022624;GO:0036402;GO:0043161	47.366	323.31	19	61.2	160	89158000	79490000	81885000	90252000	92480000	86511000	90612000	88731000	82075000	83511000	8.97477e+07	8.71393e+07	5.03492e+06	3.01629e+06	4.48555e+06	6.02906	3.36086	5.14756
P46821	Microtubule-associated protein 1B;MAP1B heavy chain;MAP1 light chain LC1	MAP1B	sp|P46821|MAP1B_HUMAN Microtubule-associated protein 1B OS=Homo sapiens OX=9606 GN=MAP1B PE=1 SV=2	apical dendrite [GO:0097440];axon [GO:0030424];basal dendrite [GO:0097441];cytosol [GO:0005829];dendrite [GO:0030425];dendritic spine [GO:0043197];growth cone [GO:0030426];hippocampal mossy fiber [GO:0097457];microtubule [GO:0005874];microtubule associated complex [GO:0005875];neuronal cell body [GO:0043025];perikaryon [GO:0043204];perinuclear region of cytoplasm [GO:0048471];photoreceptor outer …	GO:0000226;GO:0001578;GO:0001750;GO:0001764;GO:0003779;GO:0005198;GO:0005543;GO:0005829;GO:0005874;GO:0005875;GO:0005886;GO:0007026;GO:0007409;GO:0007416;GO:0008017;GO:0009410;GO:0009612;GO:0009743;GO:0010035;GO:0014012;GO:0014069;GO:0016358;GO:0017085;GO:0021700;GO:0030424;GO:0030425;GO:0030426;GO:0031114;GO:0031116;GO:0031175;GO:0032355;GO:0032387;GO:0033189;GO:0036477;GO:0043025;GO:0043196;GO:…	270.63	323.31	101	57.8	853	312620000	174580000	212450000	289809984	234850000	216260000	131740000	118370000	89564000	2.33217e+08	246973328	1.13225e+08	7.13246e+07	3.82444e+07	2.15536e+07	30.583	15.4852	19.0362
P46940;A0A0J9YXZ5;H0YLE8	Ras GTPase-activating-like protein IQGAP1	IQGAP1	sp|P46940|IQGA1_HUMAN Ras GTPase-activating-like protein IQGAP1 OS=Homo sapiens OX=9606 GN=IQGAP1 PE=1 SV=1;tr|A0A0J9YXZ5|A0A0J9YXZ5_HUMAN IQ motif containing GTPase activating protein 1 OS=Homo sapiens OX=9606 GN=IQGAP1 PE=1 SV=1;tr|H0YLE8|H0YLE8_HUMAN IQ	actin filament [GO:0005884];apical plasma membrane [GO:0016324];axon [GO:0030424];basolateral plasma membrane [GO:0016323];cell cortex [GO:0005938];cortical actin cytoskeleton [GO:0030864];cytoplasm [GO:0005737];cytoplasmic ribonucleoprotein granule [GO:0036464];cytoplasmic side of plasma membrane [GO:0009898];cytosol [GO:0005829];extracellular exosome [GO:0070062];focal adhesion [GO:0005925];gro…	GO:0001726;GO:0001817;GO:0005078;GO:0005095;GO:0005096;GO:0005509;GO:0005516;GO:0005547;GO:0005634;GO:0005737;GO:0005829;GO:0005874;GO:0005884;GO:0005886;GO:0005925;GO:0005938;GO:0007165;GO:0007173;GO:0007346;GO:0008543;GO:0009898;GO:0010761;GO:0016323;GO:0016324;GO:0016328;GO:0016477;GO:0019901;GO:0019903;GO:0019904;GO:0030424;GO:0030426;GO:0030496;GO:0030667;GO:0030864;GO:0031267;GO:0035305;GO:…	189.25	323.31	85	62.5	742	305289984	229250000	234220000	265760000	262970000	277540000	283220000	276449984	283609984	256253328	2.68757e+08	2.81093e+08	4.25396e+07	7.73345e+06	4.02597e+06	16.6006	2.87749	1.43226
P48643;B7ZAR1;E9PCA1;E7ENZ3;P48643-2	T-complex protein 1 subunit epsilon	CCT5	sp|P48643|TCPE_HUMAN T-complex protein 1 subunit epsilon OS=Homo sapiens OX=9606 GN=CCT5 PE=1 SV=1;tr|B7ZAR1|B7ZAR1_HUMAN T-complex protein 1 subunit epsilon OS=Homo sapiens OX=9606 GN=CCT5 PE=1 SV=1;tr|E9PCA1|E9PCA1_HUMAN T-complex protein 1 subunit epsil	cell body [GO:0044297];centrosome [GO:0005813];chaperonin-containing T-complex [GO:0005832];cytosol [GO:0005829];extracellular exosome [GO:0070062];microtubule [GO:0005874];ATP binding [GO:0005524];ATP hydrolysis activity [GO:0016887];ATP-dependent protein folding chaperone [GO:0140662];beta-tubulin binding [GO:0048487];G-protein beta-subunit binding [GO:0031681];mRNA 3'-UTR binding [GO:0003730];…	GO:0003730;GO:0005524;GO:0005813;GO:0005829;GO:0005832;GO:0005874;GO:0006457;GO:0007339;GO:0009615;GO:0016887;GO:0031681;GO:0032212;GO:0044183;GO:0044297;GO:0048027;GO:0048487;GO:0050821;GO:0051082;GO:0061077;GO:0070062;GO:0140662;GO:1904851;GO:1904871;GO:1904874;GO:0005524;GO:0005832;GO:0016887;GO:0051082;GO:0140662;GO:0005524;GO:0005832;GO:0016887;GO:0051082;GO:0140662;GO:0005524;GO:0005832;GO:…	59.67	323.31	37	75.2	263	199140000	161320000	188930000	233730000	235460000	234840000	233910000	218280000	188400000	183130000	2.34677e+08	213530000	1.95657e+07	876489	2.31238e+07	10.6841	0.373488	10.8293
P48681	Nestin	NES	sp|P48681|NEST_HUMAN Nestin OS=Homo sapiens OX=9606 GN=NES PE=1 SV=2	cytoplasm [GO:0005737];intermediate filament [GO:0005882];intermediate filament cytoskeleton [GO:0045111];CCR5 chemokine receptor binding [GO:0031730];intermediate filament binding [GO:0019215];brain development [GO:0007420];cell projection morphogenesis [GO:0048858];central nervous system development [GO:0007417];embryonic camera-type eye development [GO:0031076];G2/M transition of mitotic cell …	GO:0000086;GO:0005737;GO:0005882;GO:0007417;GO:0007420;GO:0019215;GO:0030844;GO:0031076;GO:0031730;GO:0032091;GO:0043086;GO:0043524;GO:0045111;GO:0048858;GO:0051402;GO:0072089;GO:2000179	177.44	323.31	63	49.2	242	3273400	0	4203800	95762000	88466000	62429000	21189000	22108000	7463700	2492400	82219000	1.69202e+07	2.20804e+06	1.75226e+07	8.20248e+06	88.591	21.3121	48.4773
P49327;A0A0U1RQF0	Fatty acid synthase;[Acyl-carrier-protein] S-acetyltransferase;[Acyl-carrier-protein] S-malonyltransferase;3-oxoacyl-[acyl-carrier-protein] synthase;3-oxoacyl-[acyl-carrier-protein] reductase;3-hydroxyacyl-[acyl-carrier-protein] dehydratase;Enoyl-[acyl-carrier-protein] reductase;Oleoyl-[acyl-carrier-protein] hydrolase	FASN	sp|P49327|FAS_HUMAN Fatty acid synthase OS=Homo sapiens OX=9606 GN=FASN PE=1 SV=3;tr|A0A0U1RQF0|A0A0U1RQF0_HUMAN Fatty acid synthase OS=Homo sapiens OX=9606 GN=FASN PE=1 SV=1	cytosol [GO:0005829];Golgi apparatus [GO:0005794];plasma membrane [GO:0005886];(3R)-hydroxyacyl-[acyl-carrier-protein] dehydratase activity [GO:0019171];(3R)-hydroxymyristoyl-[acyl-carrier-protein] dehydratase activity [GO:0008659];3-oxoacyl-[acyl-carrier-protein] reductase (NADPH) activity [GO:0004316];3-oxoacyl-[acyl-carrier-protein] synthase activity [GO:0004315];[acyl-carrier-protein] S-acety…	GO:0004312;GO:0004313;GO:0004314;GO:0004315;GO:0004316;GO:0005794;GO:0005829;GO:0005886;GO:0006633;GO:0008659;GO:0016297;GO:0019171;GO:0031177;GO:0047117;GO:0001649;GO:0002068;GO:0003723;GO:0004312;GO:0004313;GO:0004314;GO:0004315;GO:0004316;GO:0004317;GO:0005737;GO:0005794;GO:0005829;GO:0005886;GO:0006631;GO:0006633;GO:0006954;GO:0008611;GO:0008659;GO:0008693;GO:0016020;GO:0016295;GO:0016296;GO:…	273.42	323.31	92	53.6	632	85947000	60822000	78853000	104700000	86244000	80722000	125350000	120300000	81641000	7.52073e+07	9.05553e+07	109097000	1.29532e+07	1.25569e+07	2.39113e+07	17.2233	13.8666	21.9175
P50395;P50395-2;Q5SX87	Rab GDP dissociation inhibitor beta	GDI2	sp|P50395|GDIB_HUMAN Rab GDP dissociation inhibitor beta OS=Homo sapiens OX=9606 GN=GDI2 PE=1 SV=2;sp|P50395-2|GDIB_HUMAN Isoform 2 of Rab GDP dissociation inhibitor beta OS=Homo sapiens OX=9606 GN=GDI2;tr|Q5SX87|Q5SX87_HUMAN Rab GDP dissociation inhibitor	azurophil granule lumen [GO:0035578];cytoplasm [GO:0005737];cytosol [GO:0005829];extracellular exosome [GO:0070062];extracellular region [GO:0005576];focal adhesion [GO:0005925];Golgi apparatus [GO:0005794];membrane [GO:0016020];secretory granule lumen [GO:0034774];synapse [GO:0045202];vesicle [GO:0031982];GTPase activator activity [GO:0005096];Rab GDP-dissociation inhibitor activity [GO:0005093]…	GO:0003723;GO:0005093;GO:0005096;GO:0005576;GO:0005737;GO:0005794;GO:0005829;GO:0005925;GO:0007165;GO:0007264;GO:0015031;GO:0016020;GO:0016192;GO:0031267;GO:0031982;GO:0034774;GO:0035578;GO:0045202;GO:0070062;GO:1902018;GO:1903565;GO:0005093;GO:0005096;GO:0005737;GO:0007264;GO:0015031;GO:0016020;GO:0005093;GO:0005096;GO:0005737;GO:0007264;GO:0015031;GO:0016020;GO:0005093;GO:0005096;GO:0005737;GO:…	50.663	323.31	32	73.5	277	297480000	277380000	252950000	258770000	250660000	250570000	288880000	278030016	257420000	2.75937e+08	2.53333e+08	274776672	2.23001e+07	4.70851e+06	1.59803e+07	8.08159	1.85862	5.81575
P50454;E9PJH8;E9PPV6;E9PR70;E9PKH2;E9PK86;E9PMI5	Serpin H1	SERPINH1	sp|P50454|SERPH_HUMAN Serpin H1 OS=Homo sapiens OX=9606 GN=SERPINH1 PE=1 SV=2;tr|E9PJH8|E9PJH8_HUMAN Serpin family H member 1 (Fragment) OS=Homo sapiens OX=9606 GN=SERPINH1 PE=1 SV=2;tr|E9PPV6|E9PPV6_HUMAN Serpin family H member 1 OS=Homo sapiens OX=9606 G	collagen-containing extracellular matrix [GO:0062023];endoplasmic reticulum [GO:0005783];endoplasmic reticulum lumen [GO:0005788];endoplasmic reticulum-Golgi intermediate compartment [GO:0005793];extracellular space [GO:0005615];membrane raft [GO:0045121];collagen binding [GO:0005518];RNA binding [GO:0003723];serine-type endopeptidase inhibitor activity [GO:0004867];unfolded protein binding [GO:0…	GO:0003433;GO:0003723;GO:0004867;GO:0005518;GO:0005615;GO:0005783;GO:0005788;GO:0005793;GO:0006986;GO:0030199;GO:0032964;GO:0045121;GO:0051082;GO:0051604;GO:0062023;GO:0004867;GO:0005615;GO:0005783;GO:0004867;GO:0005615;GO:0005783;GO:0004867;GO:0005615;GO:0005783;GO:0004867;GO:0005615;GO:0005783;GO:0004867;GO:0005615;GO:0005783;GO:0004867;GO:0005615;GO:0005783;GO:0004867;GO:0005615;GO:0005783;GO:…	46.44	323.31	26	69.1	340	2049200000	1686800000	1439399936	1394599936	1052200000	1087900032	1160000000	1234400000	1132899968	1725133312	1.17823e+09	1175766656	3.06702e+08	1.88227e+08	5.25548e+07	17.7785	15.9754	4.46983
P52209;P52209-2;K7EPF6	6-phosphogluconate dehydrogenase, decarboxylating	PGD	sp|P52209|6PGD_HUMAN 6-phosphogluconate dehydrogenase, decarboxylating OS=Homo sapiens OX=9606 GN=PGD PE=1 SV=3;sp|P52209-2|6PGD_HUMAN Isoform 2 of 6-phosphogluconate dehydrogenase, decarboxylating OS=Homo sapiens OX=9606 GN=PGD;tr|K7EPF6|K7EPF6_HUMAN phos	cytosol [GO:0005829];extracellular exosome [GO:0070062];nucleus [GO:0005634];NADP binding [GO:0050661];phosphogluconate dehydrogenase (decarboxylating) activity [GO:0004616];D-gluconate catabolic process [GO:0046177];pentose biosynthetic process [GO:0019322];pentose-phosphate shunt [GO:0006098];pentose-phosphate shunt, oxidative branch [GO:0009051];phosphogluconate dehydrogenase (decarboxylating)…	GO:0004616;GO:0005634;GO:0005829;GO:0006098;GO:0009051;GO:0019322;GO:0046177;GO:0050661;GO:0070062;GO:0004616;GO:0006098;GO:0019521;GO:0004616;GO:0006098;GO:0019521;GO:0050661;GO:0004616;GO:0006098;GO:0019521;GO:0050661;GO:0004616;GO:0050661	53.139	323.31	22	50.7	124	230860000	98003000	109330000	226760000	176220000	93840000	144350000	128060000	134650000	1.46064e+08	1.65607e+08	1.35687e+08	7.36533e+07	6.70926e+07	8.19433e+06	50.4252	40.5132	6.03916
P52272;P52272-2;M0QZM1	Heterogeneous nuclear ribonucleoprotein M	HNRNPM	sp|P52272|HNRPM_HUMAN Heterogeneous nuclear ribonucleoprotein M OS=Homo sapiens OX=9606 GN=HNRNPM PE=1 SV=3;sp|P52272-2|HNRPM_HUMAN Isoform 2 of Heterogeneous nuclear ribonucleoprotein M OS=Homo sapiens OX=9606 GN=HNRNPM;tr|M0QZM1|M0QZM1_HUMAN Heterogeneou	catalytic step 2 spliceosome [GO:0071013];collagen-containing extracellular matrix [GO:0062023];extracellular exosome [GO:0070062];membrane [GO:0016020];nuclear matrix [GO:0016363];nucleolus [GO:0005730];nucleoplasm [GO:0005654];nucleus [GO:0005634];paraspeckles [GO:0042382];spliceosomal complex [GO:0005681];synapse [GO:0045202];mRNA binding [GO:0003729];protein domain specific binding [GO:001990…	GO:0000380;GO:0000398;GO:0003723;GO:0003729;GO:0005634;GO:0005654;GO:0005681;GO:0005730;GO:0016020;GO:0016363;GO:0019904;GO:0042382;GO:0045202;GO:0062023;GO:0070062;GO:0071013;GO:0003723;GO:0003723;GO:0003723;GO:0005654;GO:0003723;GO:0003723;GO:0003676;GO:0003723;GO:0003723	77.515	323.31	40	71.2	270	91041000	78135000	79989000	116380000	116140000	95243000	106050000	108660000	87029000	83055000	1.09254e+08	1.0058e+08	6.97793e+06	1.21348e+07	1.18076e+07	8.40157	11.1069	11.7395
P53396;P53396-2;P53396-3	ATP-citrate synthase	ACLY	sp|P53396|ACLY_HUMAN ATP-citrate synthase OS=Homo sapiens OX=9606 GN=ACLY PE=1 SV=3;sp|P53396-2|ACLY_HUMAN Isoform 2 of ATP-citrate synthase OS=Homo sapiens OX=9606 GN=ACLY;sp|P53396-3|ACLY_HUMAN Isoform 3 of ATP-citrate synthase OS=Homo sapiens OX=9606 GN	azurophil granule lumen [GO:0035578];cytosol [GO:0005829];extracellular exosome [GO:0070062];extracellular region [GO:0005576];ficolin-1-rich granule lumen [GO:1904813];membrane [GO:0016020];nucleoplasm [GO:0005654];ATP binding [GO:0005524];ATP citrate synthase activity [GO:0003878];metal ion binding [GO:0046872];acetyl-CoA biosynthetic process [GO:0006085];cholesterol biosynthetic process [GO:00…	GO:0003878;GO:0005524;GO:0005576;GO:0005654;GO:0005829;GO:0006085;GO:0006099;GO:0006101;GO:0006107;GO:0006633;GO:0006695;GO:0008610;GO:0015936;GO:0016020;GO:0035578;GO:0046872;GO:0070062;GO:1904813;GO:0003878;GO:0006099;GO:0005654;GO:0005829;GO:0006099;GO:0046912	120.84	323.31	59	64.9	479	315849984	199350000	331040000	247240000	246320000	255850000	340910016	276600000	269440000	2.8208e+08	2.49803e+08	2.9565e+08	7.20477e+07	5.25673e+06	3.93595e+07	25.5416	2.10435	13.3129
P53621;P53621-2;A0A3B3IT15;A0A3B3IS84;A0A3B3ISC6;A0A3B3IU89	Coatomer subunit alpha;Xenin;Proxenin	COPA	sp|P53621|COPA_HUMAN Coatomer subunit alpha OS=Homo sapiens OX=9606 GN=COPA PE=1 SV=2;sp|P53621-2|COPA_HUMAN Isoform 2 of Coatomer subunit alpha OS=Homo sapiens OX=9606 GN=COPA;tr|A0A3B3IT15|A0A3B3IT15_HUMAN Coatomer subunit alpha OS=Homo sapiens OX=9606 G	COPI vesicle coat [GO:0030126];cytoplasm [GO:0005737];cytosol [GO:0005829];endoplasmic reticulum membrane [GO:0005789];extracellular exosome [GO:0070062];extracellular space [GO:0005615];Golgi membrane [GO:0000139];growth cone [GO:0030426];membrane [GO:0016020];transport vesicle [GO:0030133];hormone activity [GO:0005179];structural molecule activity [GO:0005198];endoplasmic reticulum to Golgi ves…	GO:0000139;GO:0005179;GO:0005198;GO:0005615;GO:0005737;GO:0005789;GO:0005829;GO:0006886;GO:0006888;GO:0006890;GO:0006891;GO:0016020;GO:0030126;GO:0030133;GO:0030157;GO:0030426;GO:0070062;GO:0000139;GO:0005198;GO:0006886;GO:0006888;GO:0030126;GO:0000139;GO:0005198;GO:0006886;GO:0016192;GO:0030126;GO:0000139;GO:0005198;GO:0006886;GO:0016192;GO:0030117;GO:0030663;GO:0000139;GO:0005198;GO:0006886;GO:…	138.34	323.31	58	57	400	146150000	131350000	137140000	129780000	132740000	145750000	151870000	139190000	143430000	1.38213e+08	136090000	144830000	7.45815e+06	8.49571e+06	6.45489e+06	5.39612	6.24271	4.45687
P55060;P55060-3;P55060-4	Exportin-2	CSE1L	sp|P55060|XPO2_HUMAN Exportin-2 OS=Homo sapiens OX=9606 GN=CSE1L PE=1 SV=3;sp|P55060-3|XPO2_HUMAN Isoform 3 of Exportin-2 OS=Homo sapiens OX=9606 GN=CSE1L;sp|P55060-4|XPO2_HUMAN Isoform 4 of Exportin-2 OS=Homo sapiens OX=9606 GN=CSE1L	cytoplasm [GO:0005737];cytosol [GO:0005829];extracellular exosome [GO:0070062];membrane [GO:0016020];nuclear envelope [GO:0005635];nucleoplasm [GO:0005654];nucleus [GO:0005634];nuclear export signal receptor activity [GO:0005049];small GTPase binding [GO:0031267];protein export from nucleus [GO:0006611];protein import into nucleus [GO:0006606]	GO:0005049;GO:0005634;GO:0005635;GO:0005654;GO:0005737;GO:0005829;GO:0006606;GO:0006611;GO:0016020;GO:0031267;GO:0070062	110.42	323.31	40	57.6	236	1696800000	1322300032	1674000000	1901100032	2097200000	1708199936	2232399872	1919200000	1519100032	1.56437e+09	1902166656	1.89023e+09	2.09946e+08	1.94502e+08	3.57531e+08	13.4205	10.2253	18.9147
P55072;A0A7P0TAW3;A0A7I2V540;C9JUP7;A0A7P0T8A3;A0A7P0T8Q5;A0A7P0TAQ1;A0A7P0Z4C6;A0A7I2V2Y2	Transitional endoplasmic reticulum ATPase	VCP	sp|P55072|TERA_HUMAN Transitional endoplasmic reticulum ATPase OS=Homo sapiens OX=9606 GN=VCP PE=1 SV=4;tr|A0A7P0TAW3|A0A7P0TAW3_HUMAN Transitional endoplasmic reticulum ATPase OS=Homo sapiens OX=9606 GN=VCP PE=1 SV=1;tr|A0A7I2V540|A0A7I2V540_HUMAN Transit	ATPase complex [GO:1904949];azurophil granule lumen [GO:0035578];cytoplasm [GO:0005737];cytoplasmic stress granule [GO:0010494];cytosol [GO:0005829];Derlin-1 retrotranslocation complex [GO:0036513];endoplasmic reticulum [GO:0005783];endoplasmic reticulum membrane [GO:0005789];extracellular exosome [GO:0070062];extracellular region [GO:0005576];ficolin-1-rich granule lumen [GO:1904813];glutamaterg…	GO:0000502;GO:0003723;GO:0005524;GO:0005576;GO:0005634;GO:0005654;GO:0005737;GO:0005783;GO:0005789;GO:0005811;GO:0005829;GO:0006281;GO:0006302;GO:0006511;GO:0006734;GO:0006888;GO:0006914;GO:0006919;GO:0006974;GO:0008289;GO:0010494;GO:0010498;GO:0010918;GO:0016236;GO:0016567;GO:0016887;GO:0019079;GO:0019903;GO:0019904;GO:0019985;GO:0030433;GO:0030968;GO:0030970;GO:0031334;GO:0031593;GO:0031625;GO:…	89.321	323.31	53	79.7	452	200690000	202740000	205600000	248060000	252030000	231370000	262780000	231050000	238110000	203010000	243820000	243980000	2.46611e+06	1.09632e+07	1.66596e+07	1.21477	4.49644	6.82825
P55884;P55884-2	Eukaryotic translation initiation factor 3 subunit B	EIF3B	sp|P55884|EIF3B_HUMAN Eukaryotic translation initiation factor 3 subunit B OS=Homo sapiens OX=9606 GN=EIF3B PE=1 SV=3;sp|P55884-2|EIF3B_HUMAN Isoform 2 of Eukaryotic translation initiation factor 3 subunit B OS=Homo sapiens OX=9606 GN=EIF3B	cytoplasmic stress granule [GO:0010494];cytosol [GO:0005829];eukaryotic 43S preinitiation complex [GO:0016282];eukaryotic 48S preinitiation complex [GO:0033290];eukaryotic translation initiation factor 3 complex [GO:0005852];eukaryotic translation initiation factor 3 complex, eIF3m [GO:0071541];extracellular exosome [GO:0070062];synapse [GO:0045202];molecular adaptor activity [GO:0060090];RNA bin…	GO:0001732;GO:0003723;GO:0003743;GO:0005829;GO:0005852;GO:0006413;GO:0006446;GO:0010494;GO:0016282;GO:0031369;GO:0033290;GO:0045202;GO:0060090;GO:0070062;GO:0071541;GO:0075522;GO:0075525;GO:0003723;GO:0003743;GO:0005852;GO:0031369;GO:0003723;GO:0003743;GO:0005852;GO:0031369	92.48	323.31	31	57.2	199	148110000	123450000	153190000	170850000	184470000	174410000	185930000	180400000	160390000	1.41583e+08	1.76577e+08	1.75573e+08	1.5908e+07	7.06378e+06	1.34367e+07	11.2358	4.0004	7.65305
P60174;P60174-3;P60174-4;U3KPZ0	Triosephosphate isomerase	TPI1	sp|P60174|TPIS_HUMAN Triosephosphate isomerase OS=Homo sapiens OX=9606 GN=TPI1 PE=1 SV=4;sp|P60174-3|TPIS_HUMAN Isoform 2 of Triosephosphate isomerase OS=Homo sapiens OX=9606 GN=TPI1;sp|P60174-4|TPIS_HUMAN Isoform 3 of Triosephosphate isomerase OS=Homo sap	cytosol [GO:0005829];extracellular exosome [GO:0070062];extracellular space [GO:0005615];nucleus [GO:0005634];methylglyoxal synthase activity [GO:0008929];protein homodimerization activity [GO:0042803];triose-phosphate isomerase activity [GO:0004807];ubiquitin protein ligase binding [GO:0031625];canonical glycolysis [GO:0061621];gluconeogenesis [GO:0006094];glyceraldehyde-3-phosphate biosynthetic…	GO:0004807;GO:0005615;GO:0005634;GO:0005829;GO:0006094;GO:0006096;GO:0008929;GO:0019242;GO:0019563;GO:0031625;GO:0042803;GO:0046166;GO:0061621;GO:0070062;GO:0004807;GO:0006094;GO:0006096;GO:0008929;GO:0004807;GO:0006094;GO:0006096;GO:0008929;GO:0004807;GO:0006094;GO:0006096;GO:0008929	26.669	323.31	19	85.5	242	1204899968	1230800000	1230499968	1704499968	1646700032	1321600000	1396099968	1676800000	1441400064	1.22207e+09	1557600000	1.50477e+09	1.48675e+07	2.06415e+08	1.50697e+08	1.21659	13.2521	10.0147
P60842;J3KT12;P60842-2;J3QS69;J3QL43	Eukaryotic initiation factor 4A-I	EIF4A1	sp|P60842|IF4A1_HUMAN Eukaryotic initiation factor 4A-I OS=Homo sapiens OX=9606 GN=EIF4A1 PE=1 SV=1;tr|J3KT12|J3KT12_HUMAN Eukaryotic initiation factor 4A-I OS=Homo sapiens OX=9606 GN=EIF4A1 PE=1 SV=1;sp|P60842-2|IF4A1_HUMAN Isoform 2 of Eukaryotic initiat	cytoplasm [GO:0005737];cytosol [GO:0005829];eukaryotic translation initiation factor 4F complex [GO:0016281];extracellular exosome [GO:0070062];membrane [GO:0016020];ATP binding [GO:0005524];ATP hydrolysis activity [GO:0016887];double-stranded RNA binding [GO:0003725];helicase activity [GO:0004386];mRNA binding [GO:0003729];RNA binding [GO:0003723];RNA cap binding [GO:0000339];RNA helicase activi…	GO:0000339;GO:0002183;GO:0003723;GO:0003724;GO:0003725;GO:0003729;GO:0003743;GO:0004386;GO:0005524;GO:0005737;GO:0005829;GO:0006413;GO:0008135;GO:0016020;GO:0016281;GO:0016887;GO:0070062;GO:0003723;GO:0003724;GO:0005524;GO:0016787;GO:0003723;GO:0003724;GO:0005524;GO:0016787;GO:0003676;GO:0004386;GO:0005524;GO:0016787;GO:0003723;GO:0003724;GO:0003743;GO:0005524;GO:0016787;GO:0003723;GO:0003724;GO:…	46.153	323.31	26	74.1	235	609200000	540390016	595800000	628030016	677600000	627009984	714400000	654240000	628579968	581796672	6.44213e+08	6.6574e+08	3.64798e+07	2.89182e+07	4.40506e+07	6.27019	4.48892	6.61679
P62258;P62258-2	14-3-3 protein epsilon	YWHAE	sp|P62258|1433E_HUMAN 14-3-3 protein epsilon OS=Homo sapiens OX=9606 GN=YWHAE PE=1 SV=1;sp|P62258-2|1433E_HUMAN Isoform SV of 14-3-3 protein epsilon OS=Homo sapiens OX=9606 GN=YWHAE	cytoplasm [GO:0005737];cytosol [GO:0005829];extracellular exosome [GO:0070062];focal adhesion [GO:0005925];melanosome [GO:0042470];membrane [GO:0016020];mitochondrial membrane [GO:0031966];nucleus [GO:0005634];cadherin binding [GO:0045296];calcium channel regulator activity [GO:0005246];enzyme binding [GO:0019899];histone deacetylase binding [GO:0042826];identical protein binding [GO:0042802];MHC…	GO:0000165;GO:0001764;GO:0002753;GO:0003064;GO:0003723;GO:0005246;GO:0005634;GO:0005737;GO:0005829;GO:0005925;GO:0006605;GO:0007165;GO:0007346;GO:0015459;GO:0016020;GO:0019899;GO:0019903;GO:0019904;GO:0021762;GO:0021766;GO:0021987;GO:0023026;GO:0031625;GO:0031966;GO:0034504;GO:0034605;GO:0035556;GO:0035591;GO:0042470;GO:0042802;GO:0042826;GO:0044325;GO:0045296;GO:0046827;GO:0046982;GO:0050815;GO:…	29.174	323.31	21	75.7	245	1530200064	1057699968	1704099968	2871800064	2264999936	2269600000	1804899968	2326899968	1791000064	1.43067e+09	2468800000	1.97427e+09	3.34497e+08	3.49016e+08	3.05468e+08	23.3805	14.1371	15.4725
P62820;E7END7;P62820-2	Ras-related protein Rab-1A	RAB1A	sp|P62820|RAB1A_HUMAN Ras-related protein Rab-1A OS=Homo sapiens OX=9606 GN=RAB1A PE=1 SV=3;tr|E7END7|E7END7_HUMAN Ras-related protein Rab-1A OS=Homo sapiens OX=9606 GN=RAB1A PE=1 SV=1;sp|P62820-2|RAB1A_HUMAN Isoform 2 of Ras-related protein Rab-1A OS=Homo	cilium [GO:0005929];cytoplasm [GO:0005737];endosome membrane [GO:0010008];extracellular exosome [GO:0070062];perinuclear region of cytoplasm [GO:0048471];plasma membrane [GO:0005886];GTP binding [GO:0005525];GTPase activity [GO:0003924];positive regulation of regulated secretory pathway [GO:1903307];protein transport [GO:0015031];Rab protein signal transduction [GO:0032482];cytosol [GO:0005829];e…	GO:0003924;GO:0005525;GO:0005737;GO:0005886;GO:0005929;GO:0010008;GO:0015031;GO:0032482;GO:0048471;GO:0070062;GO:1903307;GO:0000045;GO:0000139;GO:0003924;GO:0003925;GO:0005525;GO:0005769;GO:0005783;GO:0005794;GO:0005829;GO:0006886;GO:0006888;GO:0006897;GO:0006914;GO:0007030;GO:0012505;GO:0016192;GO:0016477;GO:0019068;GO:0030252;GO:0030658;GO:0032402;GO:0032757;GO:0034446;GO:0042470;GO:0042742;GO:…	22.677	323.31	13	69.8	122	312820000	264970000	286009984	270950016	256210000	290780000	316480000	280110016	301929984	287933328	272646672	2.99507e+08	2.39829e+07	1.73473e+07	1.83057e+07	8.32933	6.36257	6.11195
P63010;P63010-2;P63010-3;A0A087X253;A0A087WU93;A0A087WZQ6;A0A087WYD1	AP-2 complex subunit beta	AP2B1	sp|P63010|AP2B1_HUMAN AP-2 complex subunit beta OS=Homo sapiens OX=9606 GN=AP2B1 PE=1 SV=1;sp|P63010-2|AP2B1_HUMAN Isoform 2 of AP-2 complex subunit beta OS=Homo sapiens OX=9606 GN=AP2B1;sp|P63010-3|AP2B1_HUMAN Isoform 3 of AP-2 complex subunit beta OS=Hom	AP-2 adaptor complex [GO:0030122];clathrin adaptor complex [GO:0030131];clathrin-coated endocytic vesicle [GO:0045334];clathrin-coated endocytic vesicle membrane [GO:0030669];cytoplasmic side of plasma membrane [GO:0009898];cytosol [GO:0005829];endocytic vesicle membrane [GO:0030666];endolysosome membrane [GO:0036020];glutamatergic synapse [GO:0098978];membrane [GO:0016020];plasma membrane [GO:00…	GO:0001822;GO:0003281;GO:0005048;GO:0005829;GO:0005886;GO:0006886;GO:0009898;GO:0016020;GO:0016192;GO:0030122;GO:0030131;GO:0030276;GO:0030666;GO:0030669;GO:0035904;GO:0036020;GO:0045334;GO:0048488;GO:0060976;GO:0072583;GO:0098793;GO:0098794;GO:0098884;GO:0098978;GO:0006886;GO:0016192;GO:0030131;GO:0030276;GO:0031090;GO:0031410;GO:0006886;GO:0016192;GO:0030117;GO:0030276;GO:0016192;GO:0006886;GO:…	104.55	323.31	41	56.4	300	128460000	106380000	112100000	111620000	99112000	101460000	115420000	108010000	103950000	1.15647e+08	104064000	1.09127e+08	1.14593e+07	6.64817e+06	5.81596e+06	9.9089	6.38854	5.32955
P63104;E7EX29;B0AZS6;P63104-2;B7Z2E6;H0YB80	14-3-3 protein zeta/delta	YWHAZ	sp|P63104|1433Z_HUMAN 14-3-3 protein zeta/delta OS=Homo sapiens OX=9606 GN=YWHAZ PE=1 SV=1;tr|E7EX29|E7EX29_HUMAN 14-3-3 protein zeta/delta (Fragment) OS=Homo sapiens OX=9606 GN=YWHAZ PE=1 SV=1;tr|B0AZS6|B0AZS6_HUMAN 14-3-3 protein zeta/delta OS=Homo sapie	blood microparticle [GO:0072562];cytoplasm [GO:0005737];cytosol [GO:0005829];extracellular exosome [GO:0070062];extracellular space [GO:0005615];focal adhesion [GO:0005925];glutamatergic synapse [GO:0098978];melanosome [GO:0042470];nucleoplasm [GO:0005654];nucleus [GO:0005634];vesicle [GO:0031982];cadherin binding [GO:0045296];DNA-binding transcription factor binding [GO:0140297];identical protei…	GO:0000122;GO:0003723;GO:0005615;GO:0005634;GO:0005654;GO:0005737;GO:0005829;GO:0005925;GO:0006468;GO:0007165;GO:0019901;GO:0031625;GO:0031982;GO:0042149;GO:0042470;GO:0042802;GO:0043066;GO:0044325;GO:0045296;GO:0045824;GO:0050815;GO:0051683;GO:0070062;GO:0070372;GO:0072562;GO:0090128;GO:0090168;GO:0098978;GO:0140297;GO:0140311;GO:1900181;GO:1904262;GO:0042802;GO:0042802;GO:0016301;GO:0016310;GO:…	27.745	323.31	18	74.3	153	615219968	439300000	528550016	523049984	536820000	567830016	623449984	601689984	602809984	5.2769e+08	5.42567e+08	6.09317e+08	8.79631e+07	2.29365e+07	1.22526e+07	16.6695	4.2274	2.01088
P63261;P60709;I3L4N8;A0A804GS07;E7EVS6;A0A2R8Y793;I3L3I0;I3L1U9	Actin, cytoplasmic 2;Actin, cytoplasmic 2, N-terminally processed;Actin, cytoplasmic 1;Actin, cytoplasmic 1, N-terminally processed	ACTG1;ACTB	sp|P63261|ACTG_HUMAN Actin, cytoplasmic 2 OS=Homo sapiens OX=9606 GN=ACTG1 PE=1 SV=1;sp|P60709|ACTB_HUMAN Actin, cytoplasmic 1 OS=Homo sapiens OX=9606 GN=ACTB PE=1 SV=1;tr|I3L4N8|I3L4N8_HUMAN Actin gamma 1 OS=Homo sapiens OX=9606 GN=ACTG1 PE=1 SV=9;tr|A0A8	actin filament [GO:0005884];axon [GO:0030424];blood microparticle [GO:0072562];cell cortex [GO:0005938];cytoplasm [GO:0005737];extracellular exosome [GO:0070062];extracellular space [GO:0005615];membrane [GO:0016020];NuA4 histone acetyltransferase complex [GO:0035267];synapse [GO:0045202];protein kinase binding [GO:0019901];structural constituent of postsynaptic actin cytoskeleton [GO:0098973];ax…	GO:0005615;GO:0005737;GO:0005884;GO:0005938;GO:0007409;GO:0016020;GO:0019901;GO:0030424;GO:0035267;GO:0045202;GO:0048870;GO:0070062;GO:0072562;GO:0098973;GO:0000079;GO:0000776;GO:0000785;GO:0000786;GO:0001738;GO:0005200;GO:0005524;GO:0005615;GO:0005634;GO:0005654;GO:0005737;GO:0005829;GO:0005856;GO:0005884;GO:0005886;GO:0005903;GO:0005911;GO:0005912;GO:0005925;GO:0006338;GO:0006357;GO:0007163;GO:…	41.792	323.31	36	93.9	1627	25642000384	22505000960	20885999616	24073000960	22471999488	21372000256	22592000000	21742000128	23225999360	23011000320	2.2639e+10	2.252e+10	2.41804e+09	1.35822e+09	7.44615e+08	10.5082	5.99948	3.30646
P67809;H0Y449	Nuclease-sensitive element-binding protein 1	YBX1	sp|P67809|YBOX1_HUMAN Y-box-binding protein 1 OS=Homo sapiens OX=9606 GN=YBX1 PE=1 SV=3;tr|H0Y449|H0Y449_HUMAN Y-box-binding protein 1 (Fragment) OS=Homo sapiens OX=9606 GN=YBX1 PE=1 SV=1	CRD-mediated mRNA stability complex [GO:0070937];cytoplasm [GO:0005737];cytoplasmic stress granule [GO:0010494];cytosol [GO:0005829];endoplasmic reticulum [GO:0005783];extracellular exosome [GO:0070062];extracellular region [GO:0005576];histone pre-mRNA 3'end processing complex [GO:0071204];intracellular membrane-bounded organelle [GO:0043231];messenger ribonucleoprotein complex [GO:1990124];nucl…	GO:0000122;GO:0000932;GO:0001701;GO:0003676;GO:0003677;GO:0003682;GO:0003690;GO:0003697;GO:0003723;GO:0003729;GO:0005576;GO:0005634;GO:0005654;GO:0005689;GO:0005737;GO:0005783;GO:0005829;GO:0005886;GO:0006355;GO:0006397;GO:0008380;GO:0008544;GO:0010468;GO:0010494;GO:0017148;GO:0035198;GO:0043231;GO:0045202;GO:0045944;GO:0048255;GO:0048598;GO:0050658;GO:0051020;GO:0051031;GO:0051154;GO:0051781;GO:…	35.924	323.31	14	55.6	162	378920000	334969984	372240000	374030016	409169984	364350016	419569984	353480000	344820000	362043328	382516672	372623328	2.36829e+07	2.35844e+07	4.08869e+07	6.54146	6.16559	10.9727
P68032;P68133;A6NL76	Actin, alpha cardiac muscle 1;Actin, alpha skeletal muscle	ACTC1;ACTA1	sp|P68032|ACTC_HUMAN Actin, alpha cardiac muscle 1 OS=Homo sapiens OX=9606 GN=ACTC1 PE=1 SV=1;sp|P68133|ACTS_HUMAN Actin, alpha skeletal muscle OS=Homo sapiens OX=9606 GN=ACTA1 PE=1 SV=1;tr|A6NL76|A6NL76_HUMAN Actin, alpha skeletal muscle OS=Homo sapiens O	actin filament [GO:0005884];blood microparticle [GO:0072562];cell body [GO:0044297];cytoplasm [GO:0005737];cytosol [GO:0005829];extracellular exosome [GO:0070062];extracellular space [GO:0005615];filopodium [GO:0030175];focal adhesion [GO:0005925];glutamatergic synapse [GO:0098978];I band [GO:0031674];lamellipodium [GO:0030027];membrane [GO:0016020];sarcomere [GO:0030017];ATP binding [GO:0005524]…	GO:0000146;GO:0005524;GO:0005615;GO:0005737;GO:0005829;GO:0005884;GO:0005925;GO:0007015;GO:0010628;GO:0016020;GO:0016787;GO:0017022;GO:0030017;GO:0030027;GO:0030048;GO:0030175;GO:0030240;GO:0031032;GO:0031674;GO:0033275;GO:0043066;GO:0044297;GO:0055003;GO:0055008;GO:0060047;GO:0070062;GO:0072562;GO:0090131;GO:0098978;GO:0001725;GO:0005200;GO:0005524;GO:0005615;GO:0005829;GO:0005865;GO:0005884;GO:…	42.019	323.31	30	86.5	310	9820499968	6804499968	8056500224	11459000320	10773000192	14663999488	25962999808	18950000640	29397000192	8227166720	1.22987e+10	2.477e+10	1.51523e+09	2.07696e+09	5.3247e+09	18.4173	16.8877	21.4966
P68104;A0A087WVQ9;A0A7I2V659;Q5VTE0;A0A7I2V5N4;A0A087WV01;A0A7I2V3H3	Elongation factor 1-alpha 1;Putative elongation factor 1-alpha-like 3;Elongation factor 1-alpha	EEF1A1;EEF1A1P5	sp|P68104|EF1A1_HUMAN Elongation factor 1-alpha 1 OS=Homo sapiens OX=9606 GN=EEF1A1 PE=1 SV=1;tr|A0A087WVQ9|A0A087WVQ9_HUMAN Elongation factor 1-alpha OS=Homo sapiens OX=9606 GN=EEF1A1 PE=1 SV=2;tr|A0A7I2V659|A0A7I2V659_HUMAN Elongation factor 1-alpha OS=H	cortical actin cytoskeleton [GO:0030864];cytoplasm [GO:0005737];cytoplasmic side of lysosomal membrane [GO:0098574];cytosol [GO:0005829];cytosolic ribosome [GO:0022626];eukaryotic translation elongation factor 1 complex [GO:0005853];extracellular exosome [GO:0070062];extracellular region [GO:0005576];extracellular space [GO:0005615];ficolin-1-rich granule lumen [GO:1904813];membrane [GO:0016020];…	GO:0000049;GO:0003723;GO:0003746;GO:0003924;GO:0005525;GO:0005576;GO:0005615;GO:0005634;GO:0005730;GO:0005737;GO:0005829;GO:0005840;GO:0005853;GO:0005886;GO:0006412;GO:0006414;GO:0016020;GO:0019900;GO:0019901;GO:0022626;GO:0030864;GO:0032587;GO:0034774;GO:0044829;GO:0060090;GO:0070062;GO:0071364;GO:0098574;GO:1900022;GO:1904714;GO:1904813;GO:0003746;GO:0003924;GO:0005525;GO:0005737;GO:0005853;GO:…	50.14	323.31	26	76.2	756	6045599744	5400900096	5884299776	6567799808	6808699904	7207199744	6889099776	6174600192	5931100160	5.77693e+09	6861233152	6.3316e+09	3.35492e+08	3.22921e+08	4.97923e+08	5.80745	4.70646	7.8641
P68363;P68363-2	Tubulin alpha-1B chain	TUBA1B	sp|P68363|TBA1B_HUMAN Tubulin alpha-1B chain OS=Homo sapiens OX=9606 GN=TUBA1B PE=1 SV=1;sp|P68363-2|TBA1B_HUMAN Isoform 2 of Tubulin alpha-1B chain OS=Homo sapiens OX=9606 GN=TUBA1B	cytoplasm [GO:0005737];cytoplasmic microtubule [GO:0005881];microtubule [GO:0005874];microtubule cytoskeleton [GO:0015630];double-stranded RNA binding [GO:0003725];GTP binding [GO:0005525];GTPase activity [GO:0003924];structural constituent of cytoskeleton [GO:0005200];structural molecule activity [GO:0005198];ubiquitin protein ligase binding [GO:0031625];cell division [GO:0051301];cellular respo…	GO:0000226;GO:0000278;GO:0003725;GO:0003924;GO:0005198;GO:0005200;GO:0005525;GO:0005737;GO:0005874;GO:0005881;GO:0007017;GO:0015630;GO:0030705;GO:0031625;GO:0051301;GO:0071353;GO:0005200;GO:0005525;GO:0005737;GO:0005874;GO:0007017;GO:0015630;GO:0016787	50.151	323.31	30	73.2	765	4215099904	3648800000	3989900032	5499800064	5415600128	4961999872	4892499968	4664000000	4513299968	3.95127e+09	5292466688	4689933312	2.8512e+08	2.89273e+08	1.90926e+08	7.21591	5.46574	4.07096
P68371	Tubulin beta-4B chain	TUBB4B	sp|P68371|TBB4B_HUMAN Tubulin beta-4B chain OS=Homo sapiens OX=9606 GN=TUBB4B PE=1 SV=1	axonemal microtubule [GO:0005879];azurophil granule lumen [GO:0035578];cytoplasm [GO:0005737];cytoskeleton [GO:0005856];cytosol [GO:0005829];extracellular exosome [GO:0070062];extracellular region [GO:0005576];extracellular vesicle [GO:1903561];intercellular bridge [GO:0045171];microtubule [GO:0005874];microtubule cytoskeleton [GO:0015630];mitotic spindle [GO:0072686];nucleus [GO:0005634];double-…	GO:0000226;GO:0000278;GO:0003725;GO:0003924;GO:0005200;GO:0005525;GO:0005576;GO:0005634;GO:0005737;GO:0005829;GO:0005856;GO:0005874;GO:0005879;GO:0015630;GO:0035578;GO:0042267;GO:0042288;GO:0045171;GO:0046872;GO:0051082;GO:0070062;GO:0072686;GO:1903561;GO:0003924;GO:0005200;GO:0005525;GO:0005737;GO:0005874;GO:0007017;GO:0045171;GO:0072686;GO:0003924;GO:0005200;GO:0005525;GO:0005737;GO:0005874;GO:…	49.83	323.31	23	74.2	476	4856300032	4007200000	4378899968	6494400000	6171500032	5718000128	5941799936	5383699968	5069799936	4.41413e+09	6127966720	5.4651e+09	4.25645e+08	3.90026e+08	4.41662e+08	9.64278	6.36469	8.0815
P78371;P78371-2;F5GWF6;F8VQ14	T-complex protein 1 subunit beta	CCT2	sp|P78371|TCPB_HUMAN T-complex protein 1 subunit beta OS=Homo sapiens OX=9606 GN=CCT2 PE=1 SV=4;sp|P78371-2|TCPB_HUMAN Isoform 2 of T-complex protein 1 subunit beta OS=Homo sapiens OX=9606 GN=CCT2;tr|F5GWF6|F5GWF6_HUMAN T-complex protein 1 subunit beta OS=	azurophil granule lumen [GO:0035578];cell body [GO:0044297];chaperonin-containing T-complex [GO:0005832];cytosol [GO:0005829];extracellular exosome [GO:0070062];extracellular region [GO:0005576];microtubule [GO:0005874];zona pellucida receptor complex [GO:0002199];ATP binding [GO:0005524];ATP hydrolysis activity [GO:0016887];ATP-dependent protein folding chaperone [GO:0140662];protein folding cha…	GO:0002199;GO:0005524;GO:0005576;GO:0005829;GO:0005832;GO:0005874;GO:0006457;GO:0007339;GO:0016887;GO:0031625;GO:0032212;GO:0035578;GO:0044183;GO:0044297;GO:0050821;GO:0051082;GO:0051086;GO:0051131;GO:0051973;GO:0061077;GO:0070062;GO:0090666;GO:0140662;GO:1904851;GO:1904871;GO:1904874;GO:0005524;GO:0005829;GO:0005832;GO:0016887;GO:0051082;GO:0140662;GO:0005524;GO:0005832;GO:0016887;GO:0051082;GO:…	57.488	323.31	33	71.4	242	180320000	142220000	176040000	218620000	209340000	205690000	217780000	202060000	176630000	1.66193e+08	2.11217e+08	1.98823e+08	2.08715e+07	6.66616e+06	2.07651e+07	12.5586	3.15607	10.444
P78527;P78527-2	DNA-dependent protein kinase catalytic subunit	PRKDC	sp|P78527|PRKDC_HUMAN DNA-dependent protein kinase catalytic subunit OS=Homo sapiens OX=9606 GN=PRKDC PE=1 SV=3;sp|P78527-2|PRKDC_HUMAN Isoform 2 of DNA-dependent protein kinase catalytic subunit OS=Homo sapiens OX=9606 GN=PRKDC	chromatin [GO:0000785];chromosome, telomeric region [GO:0000781];cytosol [GO:0005829];DNA-dependent protein kinase complex [GO:0070418];DNA-dependent protein kinase-DNA ligase 4 complex [GO:0005958];membrane [GO:0016020];nonhomologous end joining complex [GO:0070419];nucleolus [GO:0005730];nucleoplasm [GO:0005654];nucleus [GO:0005634];protein-containing complex [GO:0032991];protein-DNA complex [G…	GO:0000460;GO:0000723;GO:0000781;GO:0000785;GO:0001756;GO:0001933;GO:0002218;GO:0002326;GO:0002327;GO:0002328;GO:0002360;GO:0003690;GO:0003723;GO:0004672;GO:0004674;GO:0004677;GO:0005524;GO:0005634;GO:0005654;GO:0005667;GO:0005730;GO:0005829;GO:0005958;GO:0006302;GO:0006303;GO:0006468;GO:0006974;GO:0007420;GO:0007507;GO:0008630;GO:0010332;GO:0016020;GO:0016233;GO:0018105;GO:0018107;GO:0019899;GO:…	469.08	323.31	133	39.7	805	150240000	140200000	145410000	167950000	169160000	134390000	158930000	149770000	124170000	1.45283e+08	1.57167e+08	144290000	5.0212e+06	1.97344e+07	1.80163e+07	3.45614	12.5564	12.4862
P98082;P98082-3;P98082-2	Disabled homolog 2	DAB2	sp|P98082|DAB2_HUMAN Disabled homolog 2 OS=Homo sapiens OX=9606 GN=DAB2 PE=1 SV=3;sp|P98082-3|DAB2_HUMAN Isoform 3 of Disabled homolog 2 OS=Homo sapiens OX=9606 GN=DAB2;sp|P98082-2|DAB2_HUMAN Isoform 2 of Disabled homolog 2 OS=Homo sapiens OX=9606 GN=DAB2	clathrin-coated pit [GO:0005905];clathrin-coated vesicle [GO:0030136];clathrin-coated vesicle membrane [GO:0030665];cytoplasm [GO:0005737];cytosol [GO:0005829];fibrillar center [GO:0001650];focal adhesion [GO:0005925];intracellular membrane-bounded organelle [GO:0043231];lysosomal membrane [GO:0005765];perinuclear region of cytoplasm [GO:0048471];plasma membrane [GO:0005886];cargo receptor activi…	GO:0000122;GO:0001650;GO:0001934;GO:0005737;GO:0005765;GO:0005829;GO:0005886;GO:0005905;GO:0005925;GO:0006898;GO:0006915;GO:0007179;GO:0010718;GO:0010977;GO:0015031;GO:0016055;GO:0030136;GO:0030308;GO:0030335;GO:0030665;GO:0032091;GO:0032349;GO:0032436;GO:0035026;GO:0035615;GO:0038024;GO:0043066;GO:0043231;GO:0045807;GO:0045944;GO:0046332;GO:0048268;GO:0048471;GO:0048545;GO:0050680;GO:0050750;GO:…	82.447	323.31	25	51.4	147	52855000	43782000	47517000	98862000	67359000	62938000	104240000	133750000	67331000	4.80513e+07	7.63863e+07	1.01774e+08	4.56004e+06	1.95896e+07	3.32781e+07	9.48993	25.6454	32.6982
P98160	Basement membrane-specific heparan sulfate proteoglycan core protein;Endorepellin;LG3 peptide	HSPG2	sp|P98160|PGBM_HUMAN Basement membrane-specific heparan sulfate proteoglycan core protein OS=Homo sapiens OX=9606 GN=HSPG2 PE=1 SV=4	basement membrane [GO:0005604];collagen-containing extracellular matrix [GO:0062023];extracellular exosome [GO:0070062];extracellular region [GO:0005576];extracellular space [GO:0005615];focal adhesion [GO:0005925];Golgi lumen [GO:0005796];lysosomal lumen [GO:0043202];plasma membrane [GO:0005886];plasma membrane protein complex [GO:0098797];amyloid-beta binding [GO:0001540];calcium ion binding [G…	GO:0001525;GO:0001540;GO:0001666;GO:0001938;GO:0005509;GO:0005576;GO:0005604;GO:0005615;GO:0005796;GO:0005886;GO:0005925;GO:0006629;GO:0006898;GO:0006954;GO:0007162;GO:0007224;GO:0007420;GO:0007566;GO:0008285;GO:0009410;GO:0016525;GO:0030021;GO:0030154;GO:0031100;GO:0043202;GO:0050750;GO:0062023;GO:0070052;GO:0070062;GO:0072359;GO:0098797;GO:0005509;GO:0005886	468.83	323.31	115	42.6	623	116390000	92941000	120630000	316260000	196760000	208510000	173430000	184000000	153820000	109987000	240510000	1.70417e+08	1.49137e+07	6.5864e+07	1.5314e+07	13.5595	27.3851	8.9862
Q00839;Q00839-2;A0A1W2PPS1;A0A1X7SBS1;A0A1W2PP35;A0A994J6V2;Q5RI18;A0A1W2PPH7;A0A1W2PPL4;A0A1W2PP34;A0A1W2PQL0;A0A1W2PQ74;A0A1W2PRZ7	Heterogeneous nuclear ribonucleoprotein U	HNRNPU	sp|Q00839|HNRPU_HUMAN Heterogeneous nuclear ribonucleoprotein U OS=Homo sapiens OX=9606 GN=HNRNPU PE=1 SV=6;sp|Q00839-2|HNRPU_HUMAN Isoform 2 of Heterogeneous nuclear ribonucleoprotein U OS=Homo sapiens OX=9606 GN=HNRNPU;tr|A0A1W2PPS1|A0A1W2PPS1_HUMAN Hete	catalytic step 2 spliceosome [GO:0071013];cell surface [GO:0009986];centrosome [GO:0005813];CRD-mediated mRNA stability complex [GO:0070937];cytoplasmic ribonucleoprotein granule [GO:0036464];cytosol [GO:0005829];dendrite cytoplasm [GO:0032839];inactive sex chromosome [GO:0098577];kinetochore [GO:0000776];membrane [GO:0016020];midbody [GO:0030496];mitotic spindle [GO:0072686];mitotic spindle micr…	GO:0000122;GO:0000228;GO:0000381;GO:0000398;GO:0000776;GO:0000922;GO:0000978;GO:0000993;GO:0001097;GO:0001649;GO:0003677;GO:0003682;GO:0003690;GO:0003697;GO:0003714;GO:0003723;GO:0003725;GO:0003727;GO:0003730;GO:0003779;GO:0005524;GO:0005634;GO:0005654;GO:0005697;GO:0005813;GO:0005829;GO:0006325;GO:0006396;GO:0007049;GO:0007346;GO:0008143;GO:0009048;GO:0009986;GO:0016020;GO:0016363;GO:0016607;GO:…	90.583	323.31	29	39.2	235	341600000	283300000	293889984	465310016	443040000	351550016	450480000	376230016	325350016	306263328	4.19967e+08	3.8402e+08	3.10572e+07	6.02878e+07	6.29277e+07	10.1407	14.3554	16.3866
Q01082;A0A087WUZ3	Spectrin beta chain, non-erythrocytic 1	SPTBN1	sp|Q01082|SPTB2_HUMAN Spectrin beta chain, non-erythrocytic 1 OS=Homo sapiens OX=9606 GN=SPTBN1 PE=1 SV=2;tr|A0A087WUZ3|A0A087WUZ3_HUMAN Spectrin beta chain OS=Homo sapiens OX=9606 GN=SPTBN1 PE=1 SV=1	actin cytoskeleton [GO:0015629];cell junction [GO:0030054];cell projection [GO:0042995];cell surface [GO:0009986];cortical actin cytoskeleton [GO:0030864];cytoplasmic side of plasma membrane [GO:0009898];cytosol [GO:0005829];glutamatergic synapse [GO:0098978];plasma membrane [GO:0005886];postsynapse [GO:0098794];protein-containing complex [GO:0032991];spectrin [GO:0008091];spectrin-associated cyt…	GO:0003779;GO:0005200;GO:0005829;GO:0005886;GO:0008091;GO:0009898;GO:0009986;GO:0014731;GO:0015629;GO:0030036;GO:0030054;GO:0030506;GO:0030864;GO:0032991;GO:0042995;GO:0051015;GO:0051693;GO:0098794;GO:0098885;GO:0098978;GO:0000281;GO:0003723;GO:0003779;GO:0005200;GO:0005516;GO:0005543;GO:0005730;GO:0005737;GO:0005829;GO:0005886;GO:0007009;GO:0007417;GO:0008091;GO:0014069;GO:0014731;GO:0021556;GO:…	274.61	323.31	138	69.1	984	165390000	151710000	121650000	110070000	106090000	122100000	110490000	111920000	106580000	146250000	1.12753e+08	1.09663e+08	2.23753e+07	8.33548e+06	2.76431e+06	15.2994	7.39267	2.52073
Q01518	Adenylyl cyclase-associated protein 1	CAP1	sp|Q01518|CAP1_HUMAN Adenylyl cyclase-associated protein 1 OS=Homo sapiens OX=9606 GN=CAP1 PE=1 SV=5	azurophil granule lumen [GO:0035578];cortical actin cytoskeleton [GO:0030864];cytoplasm [GO:0005737];extracellular exosome [GO:0070062];extracellular region [GO:0005576];focal adhesion [GO:0005925];plasma membrane [GO:0005886];actin binding [GO:0003779];adenylate cyclase binding [GO:0008179];actin filament organization [GO:0007015];activation of adenylate cyclase activity [GO:0007190];ameboidal-t…	GO:0000902;GO:0001667;GO:0003779;GO:0005576;GO:0005737;GO:0005886;GO:0005925;GO:0006898;GO:0007015;GO:0007163;GO:0007165;GO:0007190;GO:0008179;GO:0019933;GO:0030864;GO:0035578;GO:0070062;GO:0003779;GO:0007010;GO:0003779;GO:0007010;GO:0003779;GO:0007010;GO:0003779;GO:0007010;GO:0003779;GO:0007010;GO:0003779;GO:0007010;GO:0003779;GO:0007010;GO:0003779;GO:0007010;GO:0003779;GO:0007010	51.901	323.31	30	70.1	256	349129984	242860000	300620000	301480000	321760000	321880000	359440000	328580000	345630016	2.97537e+08	315040000	3.4455e+08	5.3202e+07	1.17435e+07	1.54583e+07	17.8808	3.72761	4.48652
Q04917;A2IDB2	14-3-3 protein eta	YWHAH	sp|Q04917|1433F_HUMAN 14-3-3 protein eta OS=Homo sapiens OX=9606 GN=YWHAH PE=1 SV=4;tr|A2IDB2|A2IDB2_HUMAN Tyrosine 3-monooxygenase/tryptophan 5-monooxygenase activation protein eta (Fragment) OS=Homo sapiens OX=9606 GN=YWHAH PE=1 SV=1	cerebellar granule cell to Purkinje cell synapse [GO:0150048];cytoplasm [GO:0005737];cytosol [GO:0005829];extracellular exosome [GO:0070062];intercalated disc [GO:0014704];plasma membrane [GO:0005886];presynapse [GO:0098793];actin binding [GO:0003779];enzyme binding [GO:0019899];identical protein binding [GO:0042802];insulin-like growth factor receptor binding [GO:0005159];nuclear glucocorticoid …	GO:0002028;GO:0003779;GO:0005159;GO:0005737;GO:0005829;GO:0005886;GO:0006713;GO:0006886;GO:0007165;GO:0014704;GO:0017080;GO:0019899;GO:0019904;GO:0021762;GO:0035259;GO:0042802;GO:0042921;GO:0044325;GO:0045664;GO:0045893;GO:0046982;GO:0048167;GO:0050774;GO:0070062;GO:0086010;GO:0098793;GO:0099171;GO:0150048;GO:2000649;GO:0042802	28.218	323.31	14	53.7	89	102170000	78924000	82188000	73787000	80764000	66854000	96403000	88921000	81625000	8.77607e+07	7.38017e+07	88983000	1.25851e+07	6.95501e+06	7.3892e+06	14.3403	9.42392	8.30405
Q05682-5;Q05682-4;E9PGZ1;C9J813	Caldesmon	CALD1	sp|Q05682-5|CALD1_HUMAN Isoform 5 of Caldesmon OS=Homo sapiens OX=9606 GN=CALD1;sp|Q05682-4|CALD1_HUMAN Isoform 4 of Caldesmon OS=Homo sapiens OX=9606 GN=CALD1;tr|E9PGZ1|E9PGZ1_HUMAN Caldesmon 1 OS=Homo sapiens OX=9606 GN=CALD1 PE=1 SV=1;tr|C9J813|C9J813_H	actin cytoskeleton [GO:0015629];plasma membrane [GO:0005886];actin binding [GO:0003779];calmodulin binding [GO:0005516];myosin binding [GO:0017022];muscle contraction [GO:0006936];actin binding [GO:0003779];calmodulin binding [GO:0005516];myosin binding [GO:0017022];muscle contraction [GO:0006936]	GO:0003779;GO:0005516;GO:0005886;GO:0006936;GO:0015629;GO:0017022;GO:0003779;GO:0005516;GO:0006936;GO:0017022	61.212	323.31	49	64.7	508	339529984	531100000	393600000	404720000	335780000	355320000	308740000	317780000	365060000	4.2141e+08	3.65273e+08	3.30527e+08	9.87665e+07	3.55314e+07	3.02464e+07	23.4371	9.72735	9.15097
Q07021;I3L3Q7;I3L3B0	Complement component 1 Q subcomponent-binding protein, mitochondrial	C1QBP	sp|Q07021|C1QBP_HUMAN Complement component 1 Q subcomponent-binding protein, mitochondrial OS=Homo sapiens OX=9606 GN=C1QBP PE=1 SV=1;tr|I3L3Q7|I3L3Q7_HUMAN Complement component 1 Q subcomponent-binding protein, mitochondrial (Fragment) OS=Homo sapiens OX=	cell surface [GO:0009986];cytoplasm [GO:0005737];cytosol [GO:0005829];extracellular region [GO:0005576];membrane [GO:0016020];mitochondrial matrix [GO:0005759];mitochondrion [GO:0005739];nucleolus [GO:0005730];nucleus [GO:0005634];plasma membrane [GO:0005886];adrenergic receptor binding [GO:0031690];complement component C1q complex binding [GO:0001849];hyaluronic acid binding [GO:0005540];kininog…	GO:0000122;GO:0001849;GO:0003714;GO:0003729;GO:0005540;GO:0005576;GO:0005634;GO:0005730;GO:0005737;GO:0005739;GO:0005759;GO:0005829;GO:0005886;GO:0006397;GO:0006915;GO:0006955;GO:0006958;GO:0008134;GO:0008380;GO:0009986;GO:0016020;GO:0030449;GO:0030984;GO:0031690;GO:0032689;GO:0032695;GO:0039534;GO:0039536;GO:0042256;GO:0043065;GO:0043491;GO:0045087;GO:0045785;GO:0048025;GO:0050687;GO:0051897;GO:…	31.362	323.31	8	51.4	55	279430016	235760000	261620000	317870016	305300000	281369984	304489984	279190016	190750000	258936672	3.01513e+08	2.58143e+08	2.19583e+07	1.85423e+07	5.97195e+07	8.48019	6.14975	23.1342
Q07065	Cytoskeleton-associated protein 4	CKAP4	sp|Q07065|CKAP4_HUMAN Cytoskeleton-associated protein 4 OS=Homo sapiens OX=9606 GN=CKAP4 PE=1 SV=2	azurophil granule membrane [GO:0035577];cytoskeleton [GO:0005856];endoplasmic reticulum [GO:0005783];endoplasmic reticulum lumen [GO:0005788];endoplasmic reticulum membrane [GO:0005789];extracellular exosome [GO:0070062];lamellar body [GO:0042599];lipid droplet [GO:0005811];membrane [GO:0016020];perinuclear region of cytoplasm [GO:0048471];plasma membrane [GO:0005886];rough endoplasmic reticulum …	GO:0003723;GO:0005783;GO:0005788;GO:0005789;GO:0005791;GO:0005811;GO:0005856;GO:0005886;GO:0016020;GO:0035577;GO:0035579;GO:0042599;GO:0048471;GO:0070062;GO:0005737;GO:0005813;GO:0009838;GO:0030496;GO:0032154;GO:0032266;GO:0032466;GO:0044878;GO:0046872;GO:0051301;GO:0090543;GO:0046872;GO:0046872;GO:0046872	66.022	323.31	42	74.9	382	416460000	319390016	327849984	430740000	375470016	369140000	384760000	379729984	323860000	3.54567e+08	3.91783e+08	362783328	5.37678e+07	3.38856e+07	3.38023e+07	15.1644	8.64906	9.31749
Q07954	Prolow-density lipoprotein receptor-related protein 1;Low-density lipoprotein receptor-related protein 1 85 kDa subunit;Low-density lipoprotein receptor-related protein 1 515 kDa subunit;Low-density lipoprotein receptor-related protein 1 intracellular domain	LRP1	sp|Q07954|LRP1_HUMAN Prolow-density lipoprotein receptor-related protein 1 OS=Homo sapiens OX=9606 GN=LRP1 PE=1 SV=2	endoplasmic reticulum [GO:0005783];plasma membrane [GO:0005886];receptor complex [GO:0043235];Wnt signalosome [GO:1990909];Wnt-Frizzled-LRP5/6 complex [GO:1990851];coreceptor activity [GO:0015026];Wnt receptor activity [GO:0042813];Wnt-protein binding [GO:0017147];adipose tissue development [GO:0060612];amino acid transport [GO:0006865];anatomical structure regression [GO:0060033];anterior/poster…	GO:0001702;GO:0002053;GO:0002076;GO:0005783;GO:0005886;GO:0006007;GO:0006865;GO:0006897;GO:0008078;GO:0008203;GO:0008217;GO:0008284;GO:0009952;GO:0010467;GO:0015026;GO:0017147;GO:0033687;GO:0033690;GO:0035019;GO:0035426;GO:0042074;GO:0042632;GO:0042733;GO:0042813;GO:0042981;GO:0043235;GO:0043434;GO:0045600;GO:0045668;GO:0045669;GO:0045840;GO:0045893;GO:0045944;GO:0046849;GO:0048539;GO:0060033;GO:…	504.6	323.31	95	28.4	587	119860000	113130000	96754000	90358000	78206000	75081000	93586000	108680000	96394000	1.09915e+08	81215000	9.95533e+07	1.18838e+07	8.07076e+06	8.02766e+06	10.8119	9.93753	8.06367
Q08211	ATP-dependent RNA helicase A	DHX9	sp|Q08211|DHX9_HUMAN ATP-dependent RNA helicase A OS=Homo sapiens OX=9606 GN=DHX9 PE=1 SV=4	actin cytoskeleton [GO:0015629];centrosome [GO:0005813];CRD-mediated mRNA stability complex [GO:0070937];cytoplasm [GO:0005737];cytoplasmic ribonucleoprotein granule [GO:0036464];cytosol [GO:0005829];membrane [GO:0016020];nuclear body [GO:0016604];nuclear stress granule [GO:0097165];nucleolus [GO:0005730];nucleoplasm [GO:0005654];nucleus [GO:0005634];perichromatin fibrils [GO:0005726];protein-con…	GO:0000380;GO:0000978;GO:0000993;GO:0001069;GO:0001649;GO:0003677;GO:0003678;GO:0003688;GO:0003690;GO:0003697;GO:0003712;GO:0003713;GO:0003723;GO:0003724;GO:0003725;GO:0003727;GO:0003729;GO:0005524;GO:0005634;GO:0005654;GO:0005726;GO:0005730;GO:0005737;GO:0005813;GO:0005829;GO:0006260;GO:0006353;GO:0006357;GO:0006954;GO:0010501;GO:0015629;GO:0016020;GO:0016442;GO:0016604;GO:0016887;GO:0017111;GO:…	140.96	323.31	43	46.7	274	120230000	102270000	122840000	160980000	160800000	133610000	141960000	132450000	118480000	1.15113e+08	1.51797e+08	1.30963e+08	1.11989e+07	1.57504e+07	1.18104e+07	9.72863	10.376	9.01809
Q09666	Neuroblast differentiation-associated protein AHNAK	AHNAK	sp|Q09666|AHNK_HUMAN Neuroblast differentiation-associated protein AHNAK OS=Homo sapiens OX=9606 GN=AHNAK PE=1 SV=2	chromatin [GO:0000785];cytosol [GO:0005829];fibrillar center [GO:0001650];histone deacetylase complex [GO:0000118];nuclear speck [GO:0016607];nucleolus [GO:0005730];nucleoplasm [GO:0005654];nucleus [GO:0005634];histone deacetylase binding [GO:0042826];nuclear estrogen receptor binding [GO:0030331];nuclear glucocorticoid receptor binding [GO:0035259];nuclear receptor binding [GO:0016922];nuclear r…	GO:0000118;GO:0000122;GO:0000785;GO:0000978;GO:0001543;GO:0001650;GO:0003713;GO:0003714;GO:0005102;GO:0005634;GO:0005654;GO:0005730;GO:0005829;GO:0007623;GO:0016607;GO:0016922;GO:0019915;GO:0030331;GO:0032922;GO:0035259;GO:0042826;GO:0045944;GO:0046965;GO:0071392;GO:0003723;GO:0005634;GO:0005737;GO:0005765;GO:0005829;GO:0005886;GO:0005925;GO:0015629;GO:0016020;GO:0030315;GO:0031982;GO:0042383;GO:…	629.09	323.31	300	75.2	2487	992870016	1062800000	881800000	1117799936	1002600000	966019968	918360000	949180032	830940032	979156672	1.02881e+09	8.99493e+08	9.12759e+07	7.9211e+07	6.13363e+07	9.32189	7.69931	6.81898
Q13045;Q13045-3;Q13045-2	Protein flightless-1 homolog	FLII	sp|Q13045|FLII_HUMAN Protein flightless-1 homolog OS=Homo sapiens OX=9606 GN=FLII PE=1 SV=2;sp|Q13045-3|FLII_HUMAN Isoform 3 of Protein flightless-1 homolog OS=Homo sapiens OX=9606 GN=FLII;sp|Q13045-2|FLII_HUMAN Isoform 2 of Protein flightless-1 homolog OS	actin cytoskeleton [GO:0015629];brush border [GO:0005903];centriolar satellite [GO:0034451];cytoplasm [GO:0005737];cytosol [GO:0005829];focal adhesion [GO:0005925];nucleoplasm [GO:0005654];nucleus [GO:0005634];actin binding [GO:0003779];actin filament binding [GO:0051015];phosphatidylinositol-4,5-bisphosphate binding [GO:0005546];actin filament severing [GO:0051014];actin polymerization or depoly…	GO:0003779;GO:0005546;GO:0005634;GO:0005654;GO:0005737;GO:0005829;GO:0005903;GO:0005925;GO:0008154;GO:0015629;GO:0030239;GO:0034451;GO:0051014;GO:0051015;GO:0051016;GO:0005654;GO:0005829;GO:0034451;GO:0051015;GO:0051015;GO:0051015;GO:0051015;GO:0051015	144.75	323.31	36	41.4	200	36745000	30039000	30388000	46143000	44576000	48623000	43166000	42254000	42287000	3.23907e+07	4.64473e+07	42569000	3.775e+06	2.04059e+06	517280	11.6546	4.39335	1.21516
Q13813;A0A994J6W3;A0A0D9SFF6;Q13813-2;A0A0D9SGF6;A0A994J498	Spectrin alpha chain, non-erythrocytic 1	SPTAN1	sp|Q13813|SPTN1_HUMAN Spectrin alpha chain, non-erythrocytic 1 OS=Homo sapiens OX=9606 GN=SPTAN1 PE=1 SV=3;tr|A0A994J6W3|A0A994J6W3_HUMAN Spectrin alpha, non-erythrocytic 1 OS=Homo sapiens OX=9606 GN=SPTAN1 PE=1 SV=1;tr|A0A0D9SFF6|A0A0D9SFF6_HUMAN Spectrin	cell junction [GO:0030054];cell projection [GO:0042995];cortical actin cytoskeleton [GO:0030864];cytosol [GO:0005829];extracellular exosome [GO:0070062];extracellular region [GO:0005576];extracellular vesicle [GO:1903561];intracellular membrane-bounded organelle [GO:0043231];membrane [GO:0016020];microtubule cytoskeleton [GO:0015630];plasma membrane [GO:0005886];specific granule lumen [GO:0035580…	GO:0003779;GO:0005200;GO:0005509;GO:0005516;GO:0005576;GO:0005829;GO:0005886;GO:0008091;GO:0015630;GO:0016020;GO:0030036;GO:0030054;GO:0030864;GO:0035580;GO:0042995;GO:0043231;GO:0045296;GO:0051015;GO:0051693;GO:0070062;GO:1903561;GO:1904724;GO:0005509;GO:0005516;GO:0005938;GO:0015629;GO:0015630;GO:0043231;GO:0051693;GO:0005509;GO:0005516;GO:0005938;GO:0015629;GO:0015630;GO:0043231;GO:0051693;GO:…	284.54	323.31	148	69.7	1051	224160000	208080000	167940000	146050000	144260000	163740000	142250000	156860000	139600000	200060000	151350000	1.46237e+08	2.89554e+07	1.07673e+07	9.295e+06	14.4733	7.11418	6.35614
Q14152;Q14152-2	Eukaryotic translation initiation factor 3 subunit A	EIF3A	sp|Q14152|EIF3A_HUMAN Eukaryotic translation initiation factor 3 subunit A OS=Homo sapiens OX=9606 GN=EIF3A PE=1 SV=1;sp|Q14152-2|EIF3A_HUMAN Isoform 2 of Eukaryotic translation initiation factor 3 subunit A OS=Homo sapiens OX=9606 GN=EIF3A	cytoplasm [GO:0005737];cytosol [GO:0005829];eukaryotic 43S preinitiation complex [GO:0016282];eukaryotic 48S preinitiation complex [GO:0033290];eukaryotic translation initiation factor 3 complex [GO:0005852];eukaryotic translation initiation factor 3 complex, eIF3e [GO:0071540];eukaryotic translation initiation factor 3 complex, eIF3m [GO:0071541];membrane [GO:0016020];multi-eIF complex [GO:00436…	GO:0001732;GO:0002188;GO:0003723;GO:0003729;GO:0003743;GO:0005198;GO:0005654;GO:0005730;GO:0005737;GO:0005829;GO:0005852;GO:0006413;GO:0014069;GO:0016020;GO:0016282;GO:0033290;GO:0043614;GO:0071540;GO:0071541;GO:0075522;GO:0075525	166.57	323.31	66	50.9	396	80799000	75853000	87882000	101920000	100950000	96634000	121280000	100410000	91935000	8.15113e+07	9.98347e+07	1.04542e+08	6.04605e+06	2.81397e+06	1.51025e+07	7.41744	2.81863	14.4464
Q14204;A0A2R8Y706;A0A7P0T9C4;A0A7P0TA13;A0A2R8Y5T0;A0A7P0T9R4;A0A7P0TAW9;A0A7P0T7V5;A0A7P0T916;A0A7P0T8N2;A0A7P0TBJ7;A0A7P0TAF3;A0A7P0TB75;A0A2R8Y6H2;A0A7P0T9K2;A0A7P0T9F1;A0A7P0T8W5;A0A2R8YFZ7;A0A7P0TAM4;A0A7P0T825;A0A7P0TB64;A0A7P0TAV5;A0A7P0T990;A0A804HHY6;A0A7P0T942;A0A2R8YGC7;A0A7P0T9S3;A0A7P0T934	Cytoplasmic dynein 1 heavy chain 1	DYNC1H1	sp|Q14204|DYHC1_HUMAN Cytoplasmic dynein 1 heavy chain 1 OS=Homo sapiens OX=9606 GN=DYNC1H1 PE=1 SV=5;tr|A0A2R8Y706|A0A2R8Y706_HUMAN Dynein cytoplasmic 1 heavy chain 1 OS=Homo sapiens OX=9606 GN=DYNC1H1 PE=1 SV=2;tr|A0A7P0T9C4|A0A7P0T9C4_HUMAN Dynein cytop	axon cytoplasm [GO:1904115];azurophil granule lumen [GO:0035578];cell cortex [GO:0005938];centrosome [GO:0005813];cytoplasmic dynein complex [GO:0005868];cytoplasmic microtubule [GO:0005881];cytosol [GO:0005829];dynein complex [GO:0030286];extracellular exosome [GO:0070062];extracellular region [GO:0005576];filopodium [GO:0030175];membrane [GO:0016020];microtubule [GO:0005874];ATP binding [GO:000…	GO:0003723;GO:0005524;GO:0005576;GO:0005813;GO:0005829;GO:0005868;GO:0005874;GO:0005881;GO:0005938;GO:0007052;GO:0007097;GO:0008090;GO:0008569;GO:0016020;GO:0016887;GO:0030175;GO:0030286;GO:0031122;GO:0032388;GO:0033962;GO:0034063;GO:0035578;GO:0045505;GO:0051293;GO:0051301;GO:0051959;GO:0060236;GO:0070062;GO:0090235;GO:0120162;GO:1904115;GO:1905832;GO:0005524;GO:0005737;GO:0005874;GO:0007018;GO:…	532.4	323.31	232	59	1692	164690000	148370000	144560000	221600000	204470000	184640000	156010000	156000000	151390000	152540000	203570000	1.54467e+08	1.06933e+07	1.84964e+07	2.66448e+06	7.01014	9.08603	1.72495
Q14247;Q14247-3;Q14247-2	Src substrate cortactin	CTTN	sp|Q14247|SRC8_HUMAN Src substrate cortactin OS=Homo sapiens OX=9606 GN=CTTN PE=1 SV=2;sp|Q14247-3|SRC8_HUMAN Isoform 3 of Src substrate cortactin OS=Homo sapiens OX=9606 GN=CTTN;sp|Q14247-2|SRC8_HUMAN Isoform 2 of Src substrate cortactin OS=Homo sapiens O	cell cortex [GO:0005938];clathrin-coated pit [GO:0005905];cortical cytoskeleton [GO:0030863];cytoplasm [GO:0005737];cytoskeleton [GO:0005856];cytosol [GO:0005829];dendritic spine [GO:0043197];endocytic vesicle [GO:0030139];endoplasmic reticulum [GO:0005783];focal adhesion [GO:0005925];Golgi apparatus [GO:0005794];intracellular membrane-bounded organelle [GO:0043231];lamellipodium [GO:0030027];mit…	GO:0001726;GO:0002102;GO:0005522;GO:0005737;GO:0005783;GO:0005794;GO:0005829;GO:0005856;GO:0005886;GO:0005905;GO:0005925;GO:0005938;GO:0006886;GO:0006898;GO:0006930;GO:0007165;GO:0008076;GO:0030027;GO:0030036;GO:0030139;GO:0030516;GO:0030838;GO:0030863;GO:0043197;GO:0043231;GO:0045296;GO:0045987;GO:0048041;GO:0048812;GO:0048870;GO:0097062;GO:0097191;GO:0097581;GO:1901524;GO:1990023;GO:2001237	61.585	323.31	26	51.5	206	97720000	88613000	86533000	93991000	87924000	84790000	103790000	108280000	94673000	9.09553e+07	8.89017e+07	1.02248e+08	5.94997e+06	4.67776e+06	6.93338e+06	6.54164	5.26173	6.78096
Q14315;Q14315-2	Filamin-C	FLNC	sp|Q14315|FLNC_HUMAN Filamin-C OS=Homo sapiens OX=9606 GN=FLNC PE=1 SV=3;sp|Q14315-2|FLNC_HUMAN Isoform 2 of Filamin-C OS=Homo sapiens OX=9606 GN=FLNC	costamere [GO:0043034];cytoplasm [GO:0005737];cytoskeleton [GO:0005856];cytosol [GO:0005829];focal adhesion [GO:0005925];intercellular bridge [GO:0045171];plasma membrane [GO:0005886];sarcolemma [GO:0042383];Z disc [GO:0030018];actin filament binding [GO:0051015];ankyrin binding [GO:0030506];cytoskeletal protein binding [GO:0008092];identical protein binding [GO:0042802];sarcomere organization [G…	GO:0005737;GO:0005829;GO:0005856;GO:0005886;GO:0005925;GO:0008092;GO:0030018;GO:0030506;GO:0042383;GO:0042802;GO:0043034;GO:0045171;GO:0045214;GO:0051015	291.02	323.31	150	73.2	1342	495020000	420470016	545520000	495960000	471329984	540739968	576249984	507320000	471550016	4.87003e+08	5.02677e+08	5.18373e+08	6.29093e+07	3.51891e+07	5.3218e+07	12.9176	7.00034	10.2663
Q14697-2;E9PKU7	Neutral alpha-glucosidase AB	GANAB	sp|Q14697-2|GANAB_HUMAN Isoform 2 of Neutral alpha-glucosidase AB OS=Homo sapiens OX=9606 GN=GANAB;tr|E9PKU7|E9PKU7_HUMAN Glucosidase II alpha subunit OS=Homo sapiens OX=9606 GN=GANAB PE=1 SV=1	alpha-glucosidase activity [GO:0090599];carbohydrate binding [GO:0030246];carbohydrate metabolic process [GO:0005975]	GO:0005975;GO:0030246;GO:0090599	109.44	323.31	50	68	411	375790016	310830016	340009984	358689984	331540000	298689984	316760000	342630016	280760000	3.4221e+08	3.2964e+08	3.13383e+08	3.25358e+07	3.00451e+07	3.10729e+07	9.50756	9.11452	9.91531
Q14764	Major vault protein	MVP	sp|Q14764|MVP_HUMAN Major vault protein OS=Homo sapiens OX=9606 GN=MVP PE=1 SV=4	cytoplasm [GO:0005737];cytoskeleton [GO:0005856];cytosol [GO:0005829];extracellular exosome [GO:0070062];extracellular region [GO:0005576];ficolin-1-rich granule lumen [GO:1904813];membrane [GO:0016020];nuclear pore [GO:0005643];nucleus [GO:0005634];perinuclear region of cytoplasm [GO:0048471];ribonucleoprotein complex [GO:1990904];secretory granule lumen [GO:0034774];identical protein binding [G…	GO:0005576;GO:0005634;GO:0005643;GO:0005737;GO:0005829;GO:0005856;GO:0015031;GO:0016020;GO:0019901;GO:0019903;GO:0031953;GO:0034774;GO:0038127;GO:0042059;GO:0042802;GO:0048471;GO:0051028;GO:0061099;GO:0070062;GO:1904813;GO:1990904;GO:0005737;GO:1990904;GO:0005737;GO:1990904;GO:0005737;GO:1990904;GO:0005737;GO:1990904;GO:0005737;GO:1990904	99.326	323.31	44	61.6	372	206490000	119280000	148820000	231110000	216330000	156910000	200610000	215830000	162580000	1.58197e+08	201450000	1.93007e+08	4.43547e+07	3.92743e+07	2.74272e+07	28.0377	19.4958	14.2105
Q14974;Q14974-2;J3KTM9	Importin subunit beta-1	KPNB1	sp|Q14974|IMB1_HUMAN Importin subunit beta-1 OS=Homo sapiens OX=9606 GN=KPNB1 PE=1 SV=2;sp|Q14974-2|IMB1_HUMAN Isoform 2 of Importin subunit beta-1 OS=Homo sapiens OX=9606 GN=KPNB1;tr|J3KTM9|J3KTM9_HUMAN Karyopherin subunit beta 1 (Fragment) OS=Homo sapien	cytoplasm [GO:0005737];cytoplasmic stress granule [GO:0010494];cytosol [GO:0005829];endoplasmic reticulum tubular network [GO:0071782];extracellular exosome [GO:0070062];extracellular region [GO:0005576];ficolin-1-rich granule lumen [GO:1904813];membrane [GO:0016020];NLS-dependent protein nuclear import complex [GO:0042564];nuclear envelope [GO:0005635];nuclear membrane [GO:0031965];nuclear pore …	GO:0003723;GO:0005576;GO:0005634;GO:0005635;GO:0005643;GO:0005654;GO:0005737;GO:0005829;GO:0006404;GO:0006606;GO:0006607;GO:0006610;GO:0007079;GO:0007080;GO:0008139;GO:0008270;GO:0010494;GO:0016020;GO:0019899;GO:0019904;GO:0030953;GO:0031267;GO:0031965;GO:0035580;GO:0040001;GO:0042564;GO:0051879;GO:0061608;GO:0061676;GO:0070062;GO:0071782;GO:0090307;GO:1904813;GO:0005654;GO:0005829;GO:0006606;GO:…	97.169	323.31	31	49.1	225	179700000	155040000	177850000	204020000	198920000	185650000	188940000	181050000	163730000	1.70863e+08	1.96197e+08	1.77907e+08	1.37346e+07	9.48297e+06	1.28956e+07	8.03835	4.8334	7.24852
Q15019;Q15019-3;Q15019-2;B5MCX3;C9J2Q4;H7C2Y0	Septin-2	2002-09-01	sp|Q15019|SEPT2_HUMAN Septin-2 OS=Homo sapiens OX=9606 GN=SEPTIN2 PE=1 SV=1;sp|Q15019-3|SEPT2_HUMAN Isoform 3 of Septin-2 OS=Homo sapiens OX=9606 GN=SEPTIN2;sp|Q15019-2|SEPT2_HUMAN Isoform 2 of Septin-2 OS=Homo sapiens OX=9606 GN=SEPTIN2;tr|B5MCX3|B5MCX3_H	actin cytoskeleton [GO:0015629];axoneme [GO:0005930];cell division site [GO:0032153];ciliary membrane [GO:0060170];cleavage furrow [GO:0032154];cytoplasm [GO:0005737];extracellular exosome [GO:0070062];intercellular bridge [GO:0045171];kinetochore [GO:0000776];microtubule cytoskeleton [GO:0015630];midbody [GO:0030496];non-motile cilium [GO:0097730];nucleoplasm [GO:0005654];nucleus [GO:0005634];ph…	GO:0000776;GO:0003924;GO:0005525;GO:0005634;GO:0005654;GO:0005737;GO:0005819;GO:0005886;GO:0005930;GO:0005940;GO:0007224;GO:0007283;GO:0008021;GO:0015629;GO:0015630;GO:0017157;GO:0030154;GO:0030496;GO:0031105;GO:0032153;GO:0032154;GO:0032391;GO:0042802;GO:0045171;GO:0045296;GO:0060090;GO:0060170;GO:0060271;GO:0061640;GO:0070062;GO:0097227;GO:0097730;GO:0005525;GO:0005654;GO:0005819;GO:0005886;GO:…	41.487	323.31	18	68.7	139	328780000	453889984	276840000	297760000	276460000	299260000	337960000	342049984	315910016	3.5317e+08	291160000	3.31973e+08	9.101e+07	1.27526e+07	1.40607e+07	25.7695	4.37994	4.23551
Q15063;Q15063-9;Q15063-6	Periostin	POSTN	sp|Q15063|POSTN_HUMAN Periostin OS=Homo sapiens OX=9606 GN=POSTN PE=1 SV=2;sp|Q15063-9|POSTN_HUMAN Isoform 9 of Periostin OS=Homo sapiens OX=9606 GN=POSTN;sp|Q15063-6|POSTN_HUMAN Isoform 6 of Periostin OS=Homo sapiens OX=9606 GN=POSTN	collagen-containing extracellular matrix [GO:0062023];extracellular matrix [GO:0031012];extracellular space [GO:0005615];neuromuscular junction [GO:0031594];trans-Golgi network [GO:0005802];cell adhesion molecule binding [GO:0050839];heparin binding [GO:0008201];metal ion binding [GO:0046872];bone regeneration [GO:1990523];cell adhesion [GO:0007155];cellular response to fibroblast growth factor s…	GO:0001666;GO:0001953;GO:0003073;GO:0005615;GO:0005802;GO:0007155;GO:0008201;GO:0008593;GO:0009612;GO:0009888;GO:0014850;GO:0014911;GO:0030198;GO:0031012;GO:0031594;GO:0032355;GO:0044344;GO:0046872;GO:0050839;GO:0062023;GO:0071307;GO:0071356;GO:0071560;GO:1900025;GO:1990138;GO:1990523;GO:2000343	93.313	323.31	31	46.5	121	113270000	63654000	63843000	1703500	4710200	12976000	9375300	10416000	22077000	8.02557e+07	6.46323e+06	13956100	2.85914e+07	5.83714e+06	7.05213e+06	35.6254	90.3129	50.5308
Q15075	Early endosome antigen 1	EEA1	sp|Q15075|EEA1_HUMAN Early endosome antigen 1 OS=Homo sapiens OX=9606 GN=EEA1 PE=1 SV=2	axonal spine [GO:0044308];cytosol [GO:0005829];early endosome [GO:0005769];early endosome membrane [GO:0031901];extracellular exosome [GO:0070062];glutamatergic synapse [GO:0098978];postsynapse [GO:0098794];recycling endosome [GO:0055037];Schaffer collateral - CA1 synapse [GO:0098685];serine-pyruvate aminotransferase complex [GO:0005969];1-phosphatidylinositol binding [GO:0005545];calmodulin bind…	GO:0005516;GO:0005545;GO:0005769;GO:0005829;GO:0005969;GO:0006897;GO:0006906;GO:0008270;GO:0016189;GO:0030742;GO:0031901;GO:0042803;GO:0044308;GO:0044788;GO:0045022;GO:0055037;GO:0070062;GO:0098685;GO:0098794;GO:0098978;GO:0099565	162.46	323.31	54	46.4	338	34537000	38065000	36292000	38004000	34661000	36725000	39184000	45174000	43324000	36298000	3.64633e+07	4.25607e+07	1.76401e+06	1.68679e+06	3.06709e+06	4.85979	4.62599	7.20639
Q15084;Q15084-5;Q15084-3;Q15084-4;Q15084-2	Protein disulfide-isomerase A6	PDIA6	sp|Q15084|PDIA6_HUMAN Protein disulfide-isomerase A6 OS=Homo sapiens OX=9606 GN=PDIA6 PE=1 SV=1;sp|Q15084-5|PDIA6_HUMAN Isoform 5 of Protein disulfide-isomerase A6 OS=Homo sapiens OX=9606 GN=PDIA6;sp|Q15084-3|PDIA6_HUMAN Isoform 3 of Protein disulfide-isom	cytosol [GO:0005829];endoplasmic reticulum [GO:0005783];endoplasmic reticulum chaperone complex [GO:0034663];endoplasmic reticulum lumen [GO:0005788];endoplasmic reticulum membrane [GO:0005789];endoplasmic reticulum-Golgi intermediate compartment [GO:0005793];extracellular exosome [GO:0070062];extracellular space [GO:0005615];melanosome [GO:0042470];plasma membrane [GO:0005886];protein disulfide …	GO:0003756;GO:0005615;GO:0005783;GO:0005788;GO:0005789;GO:0005793;GO:0005829;GO:0005886;GO:0006457;GO:0015035;GO:0034663;GO:0034976;GO:0042470;GO:0070062	48.121	323.31	20	58.2	198	337040000	282300000	331680000	351350016	312910016	291600000	339420000	335470016	271100000	3.17007e+08	3.1862e+08	3.1533e+08	3.01761e+07	3.02815e+07	3.83552e+07	9.51907	9.50395	12.1635
Q15149	Plectin	PLEC	sp|Q15149|PLEC_HUMAN Plectin OS=Homo sapiens OX=9606 GN=PLEC PE=1 SV=3	axon [GO:0030424];brush border [GO:0005903];costamere [GO:0043034];cytoplasm [GO:0005737];cytosol [GO:0005829];dendrite [GO:0030425];extracellular exosome [GO:0070062];focal adhesion [GO:0005925];hemidesmosome [GO:0030056];intermediate filament cytoskeleton [GO:0045111];mitochondrial outer membrane [GO:0005741];myelin sheath [GO:0043209];perinuclear region of cytoplasm [GO:0048471];plasma membran…	GO:0000902;GO:0002162;GO:0002522;GO:0003334;GO:0003723;GO:0005200;GO:0005737;GO:0005741;GO:0005829;GO:0005886;GO:0005903;GO:0005925;GO:0006997;GO:0007005;GO:0008104;GO:0008307;GO:0010467;GO:0010761;GO:0010818;GO:0014866;GO:0016528;GO:0019226;GO:0022904;GO:0030018;GO:0030056;GO:0030424;GO:0030425;GO:0030506;GO:0031581;GO:0031668;GO:0032094;GO:0032287;GO:0034332;GO:0035264;GO:0042060;GO:0042383;GO:…	531.78	323.31	315	68.4	2509	226250000	272880000	313590016	350049984	354769984	407160000	315280000	301110016	300980000	270906672	3.7066e+08	3.0579e+08	4.37034e+07	3.16979e+07	8.21883e+06	16.1323	8.55175	2.68774
Q15293;Q15293-2	Reticulocalbin-1	RCN1	sp|Q15293|RCN1_HUMAN Reticulocalbin-1 OS=Homo sapiens OX=9606 GN=RCN1 PE=1 SV=1;sp|Q15293-2|RCN1_HUMAN Isoform 2 of Reticulocalbin-1 OS=Homo sapiens OX=9606 GN=RCN1	endoplasmic reticulum [GO:0005783];endoplasmic reticulum lumen [GO:0005788];calcium ion binding [GO:0005509];camera-type eye development [GO:0043010];in utero embryonic development [GO:0001701];calcium ion binding [GO:0005509]	GO:0001701;GO:0005509;GO:0005783;GO:0005788;GO:0043010;GO:0005509	38.89	323.31	20	74.6	218	178950000	68808000	159800000	137880000	111630000	111650000	174380000	198970000	138100000	1.35853e+08	1.20387e+08	1.70483e+08	5.88466e+07	1.51497e+07	3.06215e+07	43.3165	12.5842	17.9616
Q15365	Poly(rC)-binding protein 1	PCBP1	sp|Q15365|PCBP1_HUMAN Poly(rC)-binding protein 1 OS=Homo sapiens OX=9606 GN=PCBP1 PE=1 SV=2	cytoplasm [GO:0005737];cytoplasmic ribonucleoprotein granule [GO:0036464];cytosol [GO:0005829];extracellular exosome [GO:0070062];membrane [GO:0016020];nuclear speck [GO:0016607];nucleoplasm [GO:0005654];nucleus [GO:0005634];postsynaptic density [GO:0014069];ribonucleoprotein complex [GO:1990904];cadherin binding [GO:0045296];DNA-binding transcription factor activity, RNA polymerase II-specific […	GO:0000981;GO:0003697;GO:0003723;GO:0003729;GO:0005634;GO:0005654;GO:0005737;GO:0005829;GO:0014069;GO:0016020;GO:0016607;GO:0036464;GO:0039694;GO:0045296;GO:0045944;GO:0070062;GO:0098847;GO:1990904;GO:0003677;GO:0003723;GO:0003729;GO:0003730;GO:0005634;GO:0005737;GO:0005829;GO:0043488;GO:0048025;GO:1990904;GO:0003723;GO:0003723;GO:0005829;GO:0003723;GO:0003723;GO:0003723;GO:0003723;GO:0003723;GO:…	37.497	323.31	15	62.9	150	126840000	94110000	116410000	146640000	151390000	148130000	155750000	150660000	138320000	1.12453e+08	148720000	1.48243e+08	1.67199e+07	2.42934e+06	8.96278e+06	14.8683	1.6335	6.04599
Q15417;Q15417-3	Calponin-3	CNN3	sp|Q15417|CNN3_HUMAN Calponin-3 OS=Homo sapiens OX=9606 GN=CNN3 PE=1 SV=1;sp|Q15417-3|CNN3_HUMAN Isoform 3 of Calponin-3 OS=Homo sapiens OX=9606 GN=CNN3	actin cytoskeleton [GO:0015629];adherens junction [GO:0005912];cytosol [GO:0005829];focal adhesion [GO:0005925];actin filament binding [GO:0051015];cadherin binding involved in cell-cell adhesion [GO:0098641];calmodulin binding [GO:0005516];actin filament organization [GO:0007015];actomyosin structure organization [GO:0031032];epithelial cell differentiation [GO:0030855]	GO:0005516;GO:0005829;GO:0005912;GO:0005925;GO:0007015;GO:0015629;GO:0030855;GO:0031032;GO:0051015;GO:0098641	36.413	323.31	15	66	141	168540000	216460000	139030000	303060000	237850000	190000000	143350000	137210000	127770000	1.74677e+08	2.43637e+08	136110000	3.90781e+07	5.67517e+07	7.84803e+06	22.3717	23.2936	5.76595
Q15436;F5H365;Q15436-2	Protein transport protein Sec23A	SEC23A	sp|Q15436|SC23A_HUMAN Protein transport protein Sec23A OS=Homo sapiens OX=9606 GN=SEC23A PE=1 SV=2;tr|F5H365|F5H365_HUMAN Protein transport protein SEC23 OS=Homo sapiens OX=9606 GN=SEC23A PE=1 SV=1;sp|Q15436-2|SC23A_HUMAN Isoform 2 of Protein transport pro	COPII vesicle coat [GO:0030127];cytosol [GO:0005829];endoplasmic reticulum exit site [GO:0070971];endoplasmic reticulum membrane [GO:0005789];ER to Golgi transport vesicle membrane [GO:0012507];Golgi membrane [GO:0000139];perinuclear region of cytoplasm [GO:0048471];GTPase activator activity [GO:0005096];zinc ion binding [GO:0008270];COPII-coated vesicle cargo loading [GO:0090110];intracellular p…	GO:0000139;GO:0005096;GO:0005789;GO:0005829;GO:0006886;GO:0008270;GO:0012507;GO:0030127;GO:0048471;GO:0070971;GO:0072659;GO:0090110;GO:0005789;GO:0005829;GO:0012507;GO:0015031;GO:0016192;GO:0046872;GO:0005789;GO:0005829;GO:0006886;GO:0008270;GO:0030127;GO:0090114;GO:0005789;GO:0005829;GO:0006886;GO:0006888;GO:0008270;GO:0030127;GO:0005789;GO:0005829;GO:0006886;GO:0006888;GO:0008270;GO:0030127;GO:…	86.16	323.31	31	64.6	191	147530000	119650000	122840000	111560000	104350000	111770000	124490000	121310000	119920000	1.30007e+08	1.09227e+08	1.21907e+08	1.52592e+07	4.22462e+06	2.3427e+06	11.7373	3.86776	1.92171
Q15582;H0Y8L3	Transforming growth factor-beta-induced protein ig-h3	TGFBI	sp|Q15582|BGH3_HUMAN Transforming growth factor-beta-induced protein ig-h3 OS=Homo sapiens OX=9606 GN=TGFBI PE=1 SV=1;tr|H0Y8L3|H0Y8L3_HUMAN Transforming growth factor beta induced (Fragment) OS=Homo sapiens OX=9606 GN=TGFBI PE=1 SV=1	basement membrane [GO:0005604];collagen-containing extracellular matrix [GO:0062023];extracellular exosome [GO:0070062];extracellular matrix [GO:0031012];extracellular region [GO:0005576];extracellular space [GO:0005615];plasma membrane [GO:0005886];trans-Golgi network [GO:0005802];cell adhesion molecule binding [GO:0050839];collagen binding [GO:0005518];extracellular matrix binding [GO:0050840];…	GO:0001525;GO:0002062;GO:0005178;GO:0005201;GO:0005518;GO:0005576;GO:0005604;GO:0005615;GO:0005802;GO:0005886;GO:0007155;GO:0007162;GO:0007601;GO:0008283;GO:0030198;GO:0031012;GO:0042802;GO:0050839;GO:0050840;GO:0050896;GO:0051179;GO:0062023;GO:0070062	74.68	323.31	35	65.9	373	547360000	521960000	675200000	160060000	214280000	126300000	933070016	819550016	509070016	5.81507e+08	166880000	7.53897e+08	8.21287e+07	4.43847e+07	2.19492e+08	14.1234	26.5968	29.1143
Q16181;E7ES33;E7EPK1;A0A024RA87;G3V1Q4	Septin-7	SEPTIN7	sp|Q16181|SEPT7_HUMAN Septin-7 OS=Homo sapiens OX=9606 GN=SEPTIN7 PE=1 SV=2;tr|E7ES33|E7ES33_HUMAN Septin OS=Homo sapiens OX=9606 GN=SEPTIN7 PE=1 SV=3;tr|E7EPK1|E7EPK1_HUMAN Septin OS=Homo sapiens OX=9606 GN=SEPTIN7 PE=1 SV=2;tr|A0A024RA87|A0A024RA87_HUMAN	axoneme [GO:0005930];cell division site [GO:0032153];cleavage furrow [GO:0032154];cytosol [GO:0005829];extracellular exosome [GO:0070062];kinetochore [GO:0000776];microtubule cytoskeleton [GO:0015630];midbody [GO:0030496];non-motile cilium [GO:0097730];nucleus [GO:0005634];septin complex [GO:0031105];septin ring [GO:0005940];sperm annulus [GO:0097227];spindle [GO:0005819];stress fiber [GO:0001725…	GO:0000776;GO:0001725;GO:0003924;GO:0005198;GO:0005525;GO:0005634;GO:0005819;GO:0005829;GO:0005930;GO:0005940;GO:0007283;GO:0015630;GO:0016476;GO:0030154;GO:0030496;GO:0031105;GO:0032153;GO:0032154;GO:0042802;GO:0045296;GO:0060090;GO:0060271;GO:0061640;GO:0070062;GO:0097227;GO:0097730;GO:1902857;GO:0001669;GO:0001764;GO:0003924;GO:0005525;GO:0005737;GO:0005856;GO:0005940;GO:0007286;GO:0015630;GO:…	50.679	323.31	23	51.7	223	233050000	301000000	194360000	205250000	190230000	195980000	229790000	237430000	215920000	2.42803e+08	1.97153e+08	2.27713e+08	5.39849e+07	7.57843e+06	1.09043e+07	22.234	3.84393	4.78862
Q16643-3	Drebrin	DBN1	sp|Q16643-3|DREB_HUMAN Isoform 3 of Drebrin OS=Homo sapiens OX=9606 GN=DBN1			76.299	323.31	30	53.4	238	180460000	96097000	153920000	173420000	155660000	106090000	120000000	103180000	99263000	1.43492e+08	1.45057e+08	107481000	4.31374e+07	3.48949e+07	1.10172e+07	30.0625	24.0561	10.2504
Q16647	Prostacyclin synthase	PTGIS	sp|Q16647|PTGIS_HUMAN Prostacyclin synthase OS=Homo sapiens OX=9606 GN=PTGIS PE=1 SV=1	caveola [GO:0005901];endoplasmic reticulum [GO:0005783];endoplasmic reticulum membrane [GO:0005789];extracellular space [GO:0005615];nucleus [GO:0005634];heme binding [GO:0020037];hydroperoxy icosatetraenoate dehydratase activity [GO:0106256];iron ion binding [GO:0005506];monooxygenase activity [GO:0004497];oxidoreductase activity, acting on paired donors, with incorporation or reduction of molec…	GO:0001516;GO:0004497;GO:0005506;GO:0005615;GO:0005634;GO:0005783;GO:0005789;GO:0005901;GO:0006690;GO:0008116;GO:0016705;GO:0019371;GO:0020037;GO:0032088;GO:0034356;GO:0035360;GO:0045019;GO:0045766;GO:0050728;GO:0071347;GO:0071354;GO:0071456;GO:0097190;GO:0106256;GO:1900119	57.103	323.31	26	65.6	147	147810000	355420000	100570000	0	0	0	43409000	49496000	68053000	2.01267e+08	0	5.36527e+07	1.35574e+08	0	1.28371e+07	67.3604	0	23.9262
Q16658	Fascin	FSCN1	sp|Q16658|FSCN1_HUMAN Fascin OS=Homo sapiens OX=9606 GN=FSCN1 PE=1 SV=3	actin cytoskeleton [GO:0015629];cell cortex [GO:0005938];cell projection membrane [GO:0031253];cell-cell junction [GO:0005911];cytoplasm [GO:0005737];cytoskeleton [GO:0005856];cytosol [GO:0005829];extracellular exosome [GO:0070062];filopodium [GO:0030175];growth cone [GO:0030426];lamellipodium [GO:0030027];microspike [GO:0044393];microvillus [GO:0005902];podosome [GO:0002102];ruffle [GO:0001726];…	GO:0001725;GO:0001726;GO:0002102;GO:0003723;GO:0003779;GO:0005737;GO:0005829;GO:0005856;GO:0005902;GO:0005911;GO:0005938;GO:0007043;GO:0007163;GO:0010592;GO:0015629;GO:0016477;GO:0030027;GO:0030035;GO:0030036;GO:0030046;GO:0030175;GO:0030426;GO:0030674;GO:0031253;GO:0032534;GO:0032956;GO:0035089;GO:0044393;GO:0045296;GO:0048870;GO:0051015;GO:0051017;GO:0051491;GO:0070062;GO:0071803;GO:0090091;GO:…	54.529	323.31	30	68	255	270780000	178180000	221850000	250320000	249440000	282849984	252620000	217980000	197890000	2.23603e+08	2.6087e+08	222830000	4.63249e+07	1.90403e+07	2.76855e+07	20.7174	7.29877	12.4245
Q16851;E7EUC7;Q16851-2;A0A7I2YQ74;A0A087WYS1	UTP--glucose-1-phosphate uridylyltransferase	UGP2	sp|Q16851|UGPA_HUMAN UTP--glucose-1-phosphate uridylyltransferase OS=Homo sapiens OX=9606 GN=UGP2 PE=1 SV=5;tr|E7EUC7|E7EUC7_HUMAN UTP--glucose-1-phosphate uridylyltransferase OS=Homo sapiens OX=9606 GN=UGP2 PE=1 SV=1;sp|Q16851-2|UGPA_HUMAN Isoform 2 of UT	cytoplasm [GO:0005737];cytosol [GO:0005829];extracellular exosome [GO:0070062];nucleus [GO:0005634];glucose binding [GO:0005536];identical protein binding [GO:0042802];metal ion binding [GO:0046872];pyrimidine ribonucleotide binding [GO:0032557];UTP:glucose-1-phosphate uridylyltransferase activity [GO:0003983];brain development [GO:0007420];glucose 1-phosphate metabolic process [GO:0019255];glyco…	GO:0003983;GO:0005536;GO:0005634;GO:0005737;GO:0005829;GO:0005977;GO:0005978;GO:0006011;GO:0007420;GO:0019255;GO:0032557;GO:0042802;GO:0046872;GO:0070062;GO:0003983;GO:0005978;GO:0006011;GO:0003983;GO:0005978;GO:0006011;GO:0003983;GO:0005978;GO:0006011;GO:0003983;GO:0005978;GO:0006011;GO:0003983;GO:0005978;GO:0006011;GO:0003983;GO:0005978;GO:0006011;GO:0003983;GO:0005978;GO:0006011;GO:0003983;GO:…	56.94	323.31	28	74	189	123130000	131620000	124460000	101660000	93525000	90800000	160130000	190760000	150030000	1.26403e+08	9.53283e+07	1.66973e+08	4.56645e+06	5.65012e+06	2.12098e+07	3.6126	5.92702	12.7025
Q16881;Q16881-3;Q16881-4;E9PIR7;A0A182DWI3;Q16881-5;Q16881-2;Q16881-6;Q16881-7	Thioredoxin reductase 1, cytoplasmic	TXNRD1	sp|Q16881|TRXR1_HUMAN Thioredoxin reductase 1, cytoplasmic OS=Homo sapiens OX=9606 GN=TXNRD1 PE=1 SV=3;sp|Q16881-3|TRXR1_HUMAN Isoform 3 of Thioredoxin reductase 1, cytoplasmic OS=Homo sapiens OX=9606 GN=TXNRD1;sp|Q16881-4|TRXR1_HUMAN Isoform 4 of Thioredo	cytoplasm [GO:0005737];cytosol [GO:0005829];extracellular exosome [GO:0070062];fibrillar center [GO:0001650];mitochondrion [GO:0005739];nucleoplasm [GO:0005654];FAD binding [GO:0071949];identical protein binding [GO:0042802];NADPH peroxidase activity [GO:0050137];thioredoxin-disulfide reductase (NADP) activity [GO:0004791];cell population proliferation [GO:0008283];cell redox homeostasis [GO:0045…	GO:0001650;GO:0001707;GO:0004791;GO:0005654;GO:0005737;GO:0005739;GO:0005829;GO:0007165;GO:0008283;GO:0042802;GO:0045454;GO:0050137;GO:0070062;GO:0071949;GO:0001650;GO:0004791;GO:0005654;GO:0006979;GO:0010035;GO:0045454;GO:0050660;GO:0004791;GO:0006979;GO:0010035;GO:0045454;GO:0050660;GO:0016668;GO:0045454;GO:0050660;GO:0097237;GO:0016668;GO:0045454;GO:0050660;GO:0097237;GO:0016668;GO:0045454;GO:…	70.905	323.31	25	50.4	194	329710016	352520000	205020000	217620000	177390000	202040000	168770000	144510000	194990000	2.9575e+08	1.99017e+08	1.69423e+08	7.93979e+07	2.02847e+07	2.52463e+07	26.8463	10.1925	14.9013
Q6DD88;F5H6I7	Atlastin-3	ATL3	sp|Q6DD88|ATLA3_HUMAN Atlastin-3 OS=Homo sapiens OX=9606 GN=ATL3 PE=1 SV=1;tr|F5H6I7|F5H6I7_HUMAN Atlastin GTPase 3 OS=Homo sapiens OX=9606 GN=ATL3 PE=1 SV=1	endoplasmic reticulum [GO:0005783];endoplasmic reticulum tubular network [GO:0071782];endoplasmic reticulum tubular network membrane [GO:0098826];membrane [GO:0016020];GTP binding [GO:0005525];GTPase activity [GO:0003924];identical protein binding [GO:0042802];endoplasmic reticulum organization [GO:0007029];Golgi organization [GO:0007030];positive regulation of endoplasmic reticulum tubular netwo…	GO:0003924;GO:0005525;GO:0005783;GO:0007029;GO:0007030;GO:0016020;GO:0042802;GO:0051260;GO:0071782;GO:0098826;GO:1903373;GO:0003924;GO:0005525;GO:0005783;GO:0016020;GO:0003924;GO:0005525;GO:0005783	60.541	323.31	22	59	218	154080000	160390000	143350000	89727000	97115000	98308000	131130000	126660000	132930000	1.52607e+08	95050000	130240000	8.61501e+06	4.64829e+06	3.22836e+06	5.64524	4.89036	2.47878
Q6NZI2;Q6NZI2-2	Polymerase I and transcript release factor	PTRF	sp|Q6NZI2|CAVN1_HUMAN Caveolae-associated protein 1 OS=Homo sapiens OX=9606 GN=CAVIN1 PE=1 SV=1;sp|Q6NZI2-2|CAVN1_HUMAN Isoform 2 of Caveolae-associated protein 1 OS=Homo sapiens OX=9606 GN=CAVIN1	caveola [GO:0005901];cytoplasm [GO:0005737];cytosol [GO:0005829];endoplasmic reticulum [GO:0005783];intracellular membrane-bounded organelle [GO:0043231];membrane raft [GO:0045121];mitochondrion [GO:0005739];nucleoplasm [GO:0005654];nucleus [GO:0005634];plasma membrane [GO:0005886];protein-containing complex [GO:0032991];identical protein binding [GO:0042802];RNA binding [GO:0003723];rRNA primary…	GO:0003723;GO:0005634;GO:0005654;GO:0005737;GO:0005739;GO:0005783;GO:0005829;GO:0005886;GO:0005901;GO:0006361;GO:0006363;GO:0009303;GO:0009306;GO:0032991;GO:0042134;GO:0042802;GO:0043231;GO:0045121;GO:2000147	43.476	323.31	14	37.7	145	211730000	353840000	306600000	250460000	218920000	326100000	380409984	410200000	398990016	2.90723e+08	265160000	3.96533e+08	7.23731e+07	5.50814e+07	1.50462e+07	24.8941	20.7729	3.79443
Q6ZN40	Tropomyosin 1	TPM1	tr|Q6ZN40|Q6ZN40_HUMAN Tropomyosin 1 OS=Homo sapiens OX=9606 GN=TPM1 PE=1 SV=1	actin cytoskeleton [GO:0015629];cytosol [GO:0005829];actin binding [GO:0003779]	GO:0003779;GO:0005829;GO:0015629	37.452	323.31	44	77.3	338	2026499968	1960099968	1300700032	1120300032	840489984	929800000	1502800000	1381299968	1462599936	1.76243e+09	9.6353e+08	1448899968	4.01249e+08	1.42922e+08	6.18977e+07	22.7667	14.8332	4.27205
Q7KZF4	Staphylococcal nuclease domain-containing protein 1	SND1	sp|Q7KZF4|SND1_HUMAN Staphylococcal nuclease domain-containing protein 1 OS=Homo sapiens OX=9606 GN=SND1 PE=1 SV=1	cytosol [GO:0005829];dense body [GO:0097433];extracellular exosome [GO:0070062];melanosome [GO:0042470];membrane [GO:0016020];nucleus [GO:0005634];RISC complex [GO:0016442];cadherin binding [GO:0045296];endonuclease activity [GO:0004519];endonuclease activity, active with either ribo- or deoxyribonucleic acids and producing 3'-phosphomonoesters [GO:0016894];nuclease activity [GO:0004518];RISC com…	GO:0001649;GO:0003712;GO:0003723;GO:0004518;GO:0004519;GO:0004521;GO:0005634;GO:0005829;GO:0006402;GO:0010564;GO:0010587;GO:0016020;GO:0016442;GO:0016894;GO:0031047;GO:0042470;GO:0045296;GO:0070062;GO:0097433;GO:1905172;GO:0004518	102	323.31	45	60.8	365	138710000	133010000	129160000	151040000	139150000	127460000	151620000	141170000	138130000	1.33627e+08	1.39217e+08	143640000	4.80477e+06	1.17901e+07	7.07607e+06	3.59567	8.46892	4.92625
Q8IWE2;Q8IWE2-2	Protein NOXP20	FAM114A1	sp|Q8IWE2|NXP20_HUMAN Protein NOXP20 OS=Homo sapiens OX=9606 GN=FAM114A1 PE=1 SV=2;sp|Q8IWE2-2|NXP20_HUMAN Isoform 2 of Protein NOXP20 OS=Homo sapiens OX=9606 GN=FAM114A1	cytosol [GO:0005829];Golgi apparatus [GO:0005794];nucleoplasm [GO:0005654];cytosol [GO:0005829];Golgi apparatus [GO:0005794];nucleoplasm [GO:0005654]	GO:0005654;GO:0005794;GO:0005829;GO:0005654;GO:0005794;GO:0005829	60.741	323.31	18	49.9	131	100900000	59777000	91598000	118440000	115850000	133490000	95177000	105350000	100480000	8.40917e+07	1.22593e+08	1.00336e+08	2.15646e+07	9.52523e+06	5.08804e+06	25.6442	7.76978	5.07101
Q8NBS9;Q8NBS9-2	Thioredoxin domain-containing protein 5	TXNDC5	sp|Q8NBS9|TXND5_HUMAN Thioredoxin domain-containing protein 5 OS=Homo sapiens OX=9606 GN=TXNDC5 PE=1 SV=2;sp|Q8NBS9-2|TXND5_HUMAN Isoform 2 of Thioredoxin domain-containing protein 5 OS=Homo sapiens OX=9606 GN=TXNDC5	azurophil granule lumen [GO:0035578];endoplasmic reticulum [GO:0005783];endoplasmic reticulum lumen [GO:0005788];extracellular exosome [GO:0070062];extracellular region [GO:0005576];lysosomal lumen [GO:0043202];protein disulfide isomerase activity [GO:0003756];protein-disulfide reductase activity [GO:0015035];negative regulation of apoptotic process [GO:0043066];protein folding [GO:0006457]	GO:0003756;GO:0005576;GO:0005783;GO:0005788;GO:0006457;GO:0015035;GO:0035578;GO:0043066;GO:0043202;GO:0070062	47.628	323.31	19	46.8	167	522480000	476929984	508860000	350670016	319700000	309080000	464820000	491660000	427489984	5.02757e+08	3.26483e+08	461323328	2.33803e+07	2.16089e+07	3.22276e+07	4.65042	6.61867	6.9859
Q8TF66;Q8TF66-2	Leucine-rich repeat-containing protein 15	LRRC15	sp|Q8TF66|LRC15_HUMAN Leucine-rich repeat-containing protein 15 OS=Homo sapiens OX=9606 GN=LRRC15 PE=1 SV=2;sp|Q8TF66-2|LRC15_HUMAN Isoform 2 of Leucine-rich repeat-containing protein 15 OS=Homo sapiens OX=9606 GN=LRRC15	apical plasma membrane [GO:0016324];extracellular exosome [GO:0070062];extracellular matrix [GO:0031012];extracellular space [GO:0005615];plasma membrane [GO:0005886];collagen binding [GO:0005518];fibronectin binding [GO:0001968];laminin binding [GO:0043236];protein sequestering activity [GO:0140311];negative regulation of protein localization to plasma membrane [GO:1903077];negative regulation o…	GO:0001968;GO:0005518;GO:0005615;GO:0005886;GO:0016324;GO:0030335;GO:0031012;GO:0043236;GO:0046597;GO:0046813;GO:0070062;GO:0140311;GO:1903077	64.365	323.31	17	50.4	58	816400	0	0	3457200	7632900	6250400	217060000	185190000	36098000	n/a	5.78017e+06	146116000	n/a	2.12719e+06	9.66017e+07	n/a	36.8016	66.113
Q8WUM4;Q8WUM4-2	Programmed cell death 6-interacting protein	PDCD6IP	sp|Q8WUM4|PDC6I_HUMAN Programmed cell death 6-interacting protein OS=Homo sapiens OX=9606 GN=PDCD6IP PE=1 SV=1;sp|Q8WUM4-2|PDC6I_HUMAN Isoform 2 of Programmed cell death 6-interacting protein OS=Homo sapiens OX=9606 GN=PDCD6IP	actomyosin [GO:0042641];bicellular tight junction [GO:0005923];centrosome [GO:0005813];cytosol [GO:0005829];endoplasmic reticulum exit site [GO:0070971];endosome [GO:0005768];extracellular exosome [GO:0070062];extracellular vesicle [GO:1903561];Flemming body [GO:0090543];focal adhesion [GO:0005925];immunological synapse [GO:0001772];melanosome [GO:0042470];membrane [GO:0016020];calcium-dependent …	GO:0000281;GO:0000915;GO:0001772;GO:0005768;GO:0005813;GO:0005829;GO:0005923;GO:0005925;GO:0006915;GO:0010824;GO:0015031;GO:0016020;GO:0016236;GO:0031871;GO:0036258;GO:0039702;GO:0042470;GO:0042641;GO:0042803;GO:0045199;GO:0046755;GO:0048306;GO:0051260;GO:0061952;GO:0070062;GO:0070830;GO:0070971;GO:0071985;GO:0090543;GO:0090559;GO:0090611;GO:0097734;GO:1903543;GO:1903551;GO:1903553;GO:1903561;GO:…	96.022	323.31	43	58.4	325	67668000	56342000	64267000	74735000	68043000	66432000	80402000	71940000	73242000	62759000	6.97367e+07	7.51947e+07	5.81164e+06	4.40299e+06	4.55643e+06	9.26024	6.31374	6.05951
Q8WX93;Q8WX93-3;Q8WX93-8;Q8WX93-5;Q8WX93-4;Q8WX93-2;Q8WX93-9;A0A994J7A4;Q8WX93-7	Palladin	PALLD	sp|Q8WX93|PALLD_HUMAN Palladin OS=Homo sapiens OX=9606 GN=PALLD PE=1 SV=3;sp|Q8WX93-3|PALLD_HUMAN Isoform 3 of Palladin OS=Homo sapiens OX=9606 GN=PALLD;sp|Q8WX93-8|PALLD_HUMAN Isoform 8 of Palladin OS=Homo sapiens OX=9606 GN=PALLD;sp|Q8WX93-5|PALLD_HUMAN	axon [GO:0030424];cytosol [GO:0005829];I band [GO:0031674];intracellular membrane-bounded organelle [GO:0043231];nucleoplasm [GO:0005654];nucleus [GO:0005634];plasma membrane [GO:0005886];Z disc [GO:0030018];actin binding [GO:0003779];cell-cell adhesion mediator activity [GO:0098632];cytoskeletal protein binding [GO:0008092];muscle alpha-actinin binding [GO:0051371];SH3 domain binding [GO:0017124…	GO:0003779;GO:0005634;GO:0005654;GO:0005829;GO:0005886;GO:0007156;GO:0007411;GO:0008092;GO:0017124;GO:0030018;GO:0030424;GO:0031674;GO:0043231;GO:0045214;GO:0051371;GO:0070593;GO:0098632;GO:0001725;GO:0001726;GO:0002102;GO:0003334;GO:0003382;GO:0003779;GO:0005634;GO:0005739;GO:0005829;GO:0005884;GO:0005886;GO:0005925;GO:0007010;GO:0007156;GO:0007411;GO:0015629;GO:0016477;GO:0030018;GO:0030027;GO:…	150.56	323.31	32	34.3	208	39613000	46431000	42547000	88860000	72405000	55571000	38925000	37773000	37264000	4.28637e+07	7.22787e+07	3.79873e+07	3.42001e+06	1.66449e+07	850990	7.97882	23.0287	2.24019
Q92616	Translational activator GCN1	GCN1L1	sp|Q92616|GCN1_HUMAN Stalled ribosome sensor GCN1 OS=Homo sapiens OX=9606 GN=GCN1 PE=1 SV=7	cytoplasm [GO:0005737];cytosol [GO:0005829];cytosolic ribosome [GO:0022626];membrane [GO:0016020];ribosome [GO:0005840];cadherin binding [GO:0045296];molecular adaptor activity [GO:0060090];protein kinase regulator activity [GO:0019887];protein serine/threonine kinase activator activity [GO:0043539];RNA binding [GO:0003723];stalled ribosome sensor activity [GO:0170011];translation factor activity…	GO:0003723;GO:0005737;GO:0005829;GO:0005840;GO:0006417;GO:0008135;GO:0016020;GO:0019887;GO:0022626;GO:0034198;GO:0043539;GO:0045296;GO:0060090;GO:0072344;GO:0140469;GO:0170011	292.71	323.31	99	46.8	546	59358000	50774000	56641000	55408000	56814000	59004000	64810000	62484000	56692000	55591000	5.70753e+07	6.13287e+07	4.38727e+06	1.81219e+06	4.1805e+06	7.89205	3.17508	6.81655
Q96AC1;Q96AC1-3;Q96AC1-2;H0YJ34;A0A0U1RRM8	Fermitin family homolog 2	FERMT2	sp|Q96AC1|FERM2_HUMAN Fermitin family homolog 2 OS=Homo sapiens OX=9606 GN=FERMT2 PE=1 SV=1;sp|Q96AC1-3|FERM2_HUMAN Isoform 3 of Fermitin family homolog 2 OS=Homo sapiens OX=9606 GN=FERMT2;sp|Q96AC1-2|FERM2_HUMAN Isoform 2 of Fermitin family homolog 2 OS=H	adherens junction [GO:0005912];cell cortex [GO:0005938];cell junction [GO:0030054];cell surface [GO:0009986];cytoplasm [GO:0005737];cytoplasmic side of plasma membrane [GO:0009898];cytosol [GO:0005829];extrinsic component of cytoplasmic side of plasma membrane [GO:0031234];focal adhesion [GO:0005925];I band [GO:0031674];lamellipodium membrane [GO:0031258];nucleoplasm [GO:0005654];nucleus [GO:0005…	GO:0001725;GO:0003779;GO:0005178;GO:0005547;GO:0005634;GO:0005654;GO:0005737;GO:0005829;GO:0005886;GO:0005912;GO:0005925;GO:0005938;GO:0007155;GO:0007160;GO:0007179;GO:0007229;GO:0008360;GO:0009898;GO:0009986;GO:0010718;GO:0016055;GO:0019901;GO:0022604;GO:0030054;GO:0030335;GO:0031234;GO:0031258;GO:0031674;GO:0033622;GO:0033625;GO:0034334;GO:0034446;GO:0034713;GO:0035505;GO:0043116;GO:0043547;GO:…	77.86	323.31	31	56.3	256	134880000	151650000	137920000	89238000	82670000	90295000	96580000	87446000	98364000	1.41483e+08	87401000	94130000	8.93483e+06	4.13111e+06	5.85684e+06	6.31511	4.72662	6.22207
Q96QK1	Vacuolar protein sorting-associated protein 35	VPS35	sp|Q96QK1|VPS35_HUMAN Vacuolar protein sorting-associated protein 35 OS=Homo sapiens OX=9606 GN=VPS35 PE=1 SV=2	cytosol [GO:0005829];dopaminergic synapse [GO:0098691];early endosome [GO:0005769];endosome [GO:0005768];endosome membrane [GO:0010008];extracellular exosome [GO:0070062];glutamatergic synapse [GO:0098978];late endosome [GO:0005770];lysosomal membrane [GO:0005765];lysosome [GO:0005764];mitochondrion-derived vesicle [GO:0099073];neuron projection [GO:0043005];neuronal cell body [GO:0043025];perinu…	GO:0005764;GO:0005765;GO:0005768;GO:0005769;GO:0005770;GO:0005829;GO:0006886;GO:0007040;GO:0010008;GO:0010628;GO:0010629;GO:0010821;GO:0014069;GO:0016055;GO:0016241;GO:0030904;GO:0030906;GO:0031647;GO:0031648;GO:0031748;GO:0032456;GO:0032463;GO:0036010;GO:0042147;GO:0043005;GO:0043025;GO:0043653;GO:0045056;GO:0045732;GO:0048471;GO:0050728;GO:0050804;GO:0050882;GO:0051246;GO:0060161;GO:0061357;GO:…	91.706	323.31	27	43.6	209	93550000	79795000	83019000	90319000	85577000	73982000	95333000	92908000	88446000	8.54547e+07	8.32927e+07	92229000	7.1937e+06	8.40464e+06	3.49335e+06	8.41815	10.0905	3.78769
Q96TA1;Q96TA1-2	Niban-like protein 1	FAM129B	sp|Q96TA1|NIBA2_HUMAN Protein Niban 2 OS=Homo sapiens OX=9606 GN=NIBAN2 PE=1 SV=3;sp|Q96TA1-2|NIBA2_HUMAN Isoform 2 of Protein Niban 2 OS=Homo sapiens OX=9606 GN=NIBAN2	adherens junction [GO:0005912];cytoplasm [GO:0005737];cytosol [GO:0005829];extracellular exosome [GO:0070062];nucleoplasm [GO:0005654];nucleus [GO:0005634];plasma membrane [GO:0005886];cadherin binding [GO:0045296];transcription coactivator activity [GO:0003713];axon guidance [GO:0007411];cell differentiation [GO:0030154];gonadotropin secretion [GO:0032274];negative regulation of angiogenesis [GO…	GO:0003713;GO:0005634;GO:0005654;GO:0005737;GO:0005829;GO:0005886;GO:0005912;GO:0007411;GO:0008285;GO:0016525;GO:0030154;GO:0030948;GO:0032274;GO:0040019;GO:0043066;GO:0044029;GO:0045296;GO:0045746;GO:0045892;GO:0045893;GO:0048743;GO:0070062;GO:2000279;GO:2000679	84.137	323.31	29	59.8	244	122680000	117320000	138890000	150410000	157720000	160920000	146330000	140110000	146320000	1.26297e+08	156350000	1.44253e+08	1.12306e+07	5.38727e+06	3.58824e+06	8.89224	3.44565	2.48745
Q99613;B5ME19;Q99613-2	Eukaryotic translation initiation factor 3 subunit C;Eukaryotic translation initiation factor 3 subunit C-like protein	EIF3C;EIF3CL	sp|Q99613|EIF3C_HUMAN Eukaryotic translation initiation factor 3 subunit C OS=Homo sapiens OX=9606 GN=EIF3C PE=1 SV=1;sp|B5ME19|EIFCL_HUMAN Eukaryotic translation initiation factor 3 subunit C-like protein OS=Homo sapiens OX=9606 GN=EIF3CL PE=1 SV=1;sp|Q99	cytosol [GO:0005829];eukaryotic 43S preinitiation complex [GO:0016282];eukaryotic 48S preinitiation complex [GO:0033290];eukaryotic translation initiation factor 3 complex [GO:0005852];ribosome binding [GO:0043022];RNA binding [GO:0003723];translation initiation factor activity [GO:0003743];translation initiation factor binding [GO:0031369];formation of cytoplasmic translation initiation complex …	GO:0001732;GO:0003723;GO:0003743;GO:0005829;GO:0005852;GO:0006413;GO:0016282;GO:0031369;GO:0033290;GO:0043022;GO:0045727;GO:1902416;GO:0001732;GO:0003723;GO:0003743;GO:0005852;GO:0006413;GO:0016282;GO:0031369;GO:0033290;GO:0003723;GO:0003743;GO:0005852;GO:0031369;GO:0003723;GO:0003743;GO:0005852;GO:0031369;GO:0003723;GO:0003743;GO:0005852;GO:0031369	105.34	323.31	31	37.7	172	75530000	71087000	84042000	93845000	94863000	101500000	109530000	90267000	88625000	7.68863e+07	96736000	9.61407e+07	6.58314e+06	4.15702e+06	1.16245e+07	8.56217	4.29729	12.0912
Q99832;Q99832-3;Q99832-4;Q99832-2	T-complex protein 1 subunit eta	CCT7	sp|Q99832|TCPH_HUMAN T-complex protein 1 subunit eta OS=Homo sapiens OX=9606 GN=CCT7 PE=1 SV=2;sp|Q99832-3|TCPH_HUMAN Isoform 3 of T-complex protein 1 subunit eta OS=Homo sapiens OX=9606 GN=CCT7;sp|Q99832-4|TCPH_HUMAN Isoform 4 of T-complex protein 1 subun	cell body [GO:0044297];chaperonin-containing T-complex [GO:0005832];cytoplasm [GO:0005737];cytosol [GO:0005829];extracellular exosome [GO:0070062];microtubule [GO:0005874];ATP binding [GO:0005524];ATP hydrolysis activity [GO:0016887];ATP-dependent protein folding chaperone [GO:0140662];protein folding chaperone [GO:0044183];unfolded protein binding [GO:0051082];binding of sperm to zona pellucida …	GO:0005524;GO:0005737;GO:0005829;GO:0005832;GO:0005874;GO:0006457;GO:0007339;GO:0016887;GO:0032212;GO:0044183;GO:0044297;GO:0050821;GO:0051082;GO:0061077;GO:0070062;GO:0140662;GO:1904851;GO:1904871;GO:1904874;GO:0005524;GO:0005737;GO:0016887;GO:0051082;GO:0140662	59.366	323.31	29	67.4	214	107970000	86795000	99799000	126870000	123410000	115760000	124110000	117270000	97879000	98188000	1.22013e+08	1.13086e+08	1.0679e+07	5.68516e+06	1.36067e+07	10.8761	4.65946	12.0322
Q9BTV4	Transmembrane protein 43	TMEM43	sp|Q9BTV4|TMM43_HUMAN Transmembrane protein 43 OS=Homo sapiens OX=9606 GN=TMEM43 PE=1 SV=1	endoplasmic reticulum lumen [GO:0005788];endoplasmic reticulum membrane [GO:0005789];Golgi apparatus [GO:0005794];nuclear envelope [GO:0005635];nuclear inner membrane [GO:0005637];plasma membrane [GO:0005886];identical protein binding [GO:0042802];protein self-association [GO:0043621];innate immune response [GO:0045087];lipid metabolic process [GO:0006629];nuclear membrane organization [GO:007176…	GO:0005635;GO:0005637;GO:0005788;GO:0005789;GO:0005794;GO:0005886;GO:0006629;GO:0042802;GO:0043621;GO:0045087;GO:0071763;GO:0016020	44.875	323.31	21	68.2	140	103720000	142720000	89226000	95620000	91438000	82206000	88326000	107570000	80702000	1.11889e+08	8.97547e+07	9.21993e+07	2.76667e+07	6.8636e+06	1.38465e+07	24.727	7.64707	15.018
Q9BUF5;K7ESM5	Tubulin beta-6 chain	TUBB6	sp|Q9BUF5|TBB6_HUMAN Tubulin beta-6 chain OS=Homo sapiens OX=9606 GN=TUBB6 PE=1 SV=1;tr|K7ESM5|K7ESM5_HUMAN Tubulin beta chain (Fragment) OS=Homo sapiens OX=9606 GN=TUBB6 PE=1 SV=1	cytoplasm [GO:0005737];extracellular exosome [GO:0070062];intercellular bridge [GO:0045171];microtubule [GO:0005874];microtubule cytoskeleton [GO:0015630];mitotic spindle [GO:0072686];nucleus [GO:0005634];GTP binding [GO:0005525];GTPase activity [GO:0003924];metal ion binding [GO:0046872];structural constituent of cytoskeleton [GO:0005200];microtubule cytoskeleton organization [GO:0000226];mitoti…	GO:0000226;GO:0000278;GO:0003924;GO:0005200;GO:0005525;GO:0005634;GO:0005737;GO:0005874;GO:0015630;GO:0045171;GO:0046872;GO:0070062;GO:0072686;GO:0003924;GO:0005200;GO:0005525;GO:0005737;GO:0005874;GO:0007017;GO:0015630;GO:0045171;GO:0072686;GO:0003924;GO:0005200;GO:0005525;GO:0005737;GO:0005874;GO:0007017;GO:0015630;GO:0045171;GO:0072686;GO:0003924;GO:0005200;GO:0005525;GO:0005737;GO:0005874;GO:…	49.857	323.31	21	71.7	153	480870016	416169984	417169984	607009984	606670016	478350016	636430016	562150016	424640000	4.3807e+08	5.6401e+08	541073344	3.70693e+07	7.41839e+07	1.07457e+08	8.46195	13.1529	19.8599
Q9C0C2;Q9C0C2-2	182 kDa tankyrase-1-binding protein	TNKS1BP1	sp|Q9C0C2|TB182_HUMAN 182 kDa tankyrase-1-binding protein OS=Homo sapiens OX=9606 GN=TNKS1BP1 PE=1 SV=4;sp|Q9C0C2-2|TB182_HUMAN Isoform 2 of 182 kDa tankyrase-1-binding protein OS=Homo sapiens OX=9606 GN=TNKS1BP1	adherens junction [GO:0005912];CCR4-NOT complex [GO:0030014];cytoplasm [GO:0005737];cytoskeleton [GO:0005856];cytosol [GO:0005829];heterochromatin [GO:0000792];nucleus [GO:0005634];plasma membrane [GO:0005886];ankyrin repeat binding [GO:0071532];cadherin binding [GO:0045296];enzyme binding [GO:0019899];protein-containing complex binding [GO:0044877];cellular response to ionizing radiation [GO:007…	GO:0000289;GO:0000792;GO:0005634;GO:0005737;GO:0005829;GO:0005856;GO:0005886;GO:0005912;GO:0006302;GO:0007004;GO:0010800;GO:0019899;GO:0030014;GO:0031954;GO:0033138;GO:0044877;GO:0045296;GO:0071479;GO:0071532	181.79	323.31	49	45.7	287	49173000	49729000	48162000	50371000	38075000	39276000	47875000	54862000	41093000	4.90213e+07	42574000	4.79433e+07	794433	6.77905e+06	6.88475e+06	1.62059	15.923	14.3602
Q9NQC3-2;Q9NQC3;Q9NQC3-4	Reticulon-4	RTN4	sp|Q9NQC3-2|RTN4_HUMAN Isoform B of Reticulon-4 OS=Homo sapiens OX=9606 GN=RTN4;sp|Q9NQC3|RTN4_HUMAN Reticulon-4 OS=Homo sapiens OX=9606 GN=RTN4 PE=1 SV=2;sp|Q9NQC3-4|RTN4_HUMAN Isoform 6 of Reticulon-4 OS=Homo sapiens OX=9606 GN=RTN4	anchoring junction [GO:0070161];cell junction [GO:0030054];endoplasmic reticulum [GO:0005783];endoplasmic reticulum membrane [GO:0005789];endoplasmic reticulum tubular network [GO:0071782];endoplasmic reticulum tubular network membrane [GO:0098826];glutamatergic synapse [GO:0098978];neuron projection [GO:0043005];nuclear envelope [GO:0005635];plasma membrane [GO:0005886];postsynaptic density [GO:…	GO:0001825;GO:0002523;GO:0003723;GO:0005635;GO:0005783;GO:0005789;GO:0005886;GO:0006915;GO:0007029;GO:0007413;GO:0007420;GO:0010634;GO:0014069;GO:0021801;GO:0022009;GO:0030054;GO:0030182;GO:0030308;GO:0030334;GO:0030517;GO:0031625;GO:0033601;GO:0034165;GO:0035022;GO:0035441;GO:0042803;GO:0042981;GO:0043005;GO:0045202;GO:0045296;GO:0045766;GO:0046872;GO:0050804;GO:0050821;GO:0051292;GO:0051897;GO:…	40.317	323.31	14	64.3	170	616670016	544990016	497220000	754550016	765649984	795480000	526620000	496409984	506969984	5.5296e+08	7.71893e+08	5.1e+08	6.01225e+07	2.11672e+07	1.53312e+07	10.8729	2.74224	3.00613
Q9NR12;Q9NR12-2;Q9NR12-6;D6RH06;Q9NR12-5;Q9NR12-4	PDZ and LIM domain protein 7	PDLIM7	sp|Q9NR12|PDLI7_HUMAN PDZ and LIM domain protein 7 OS=Homo sapiens OX=9606 GN=PDLIM7 PE=1 SV=1;sp|Q9NR12-2|PDLI7_HUMAN Isoform 2 of PDZ and LIM domain protein 7 OS=Homo sapiens OX=9606 GN=PDLIM7;sp|Q9NR12-6|PDLI7_HUMAN Isoform 6 of PDZ and LIM domain prote	actin cytoskeleton [GO:0015629];adherens junction [GO:0005912];cytosol [GO:0005829];filamentous actin [GO:0031941];focal adhesion [GO:0005925];nucleoplasm [GO:0005654];ruffle [GO:0001726];stress fiber [GO:0001725];Z disc [GO:0030018];actin binding [GO:0003779];metal ion binding [GO:0046872];muscle alpha-actinin binding [GO:0051371];actin cytoskeleton organization [GO:0030036];cell differentiation…	GO:0001503;GO:0001725;GO:0001726;GO:0003779;GO:0005654;GO:0005829;GO:0005912;GO:0005925;GO:0006898;GO:0007507;GO:0015629;GO:0030018;GO:0030036;GO:0030154;GO:0031941;GO:0046872;GO:0051371;GO:0061061;GO:0046872;GO:0046872;GO:0046872;GO:0046872	49.844	323.31	19	59.3	157	103420000	83365000	66648000	78847000	71350000	75822000	74034000	68627000	65955000	8.44777e+07	7.53397e+07	6.95387e+07	1.84112e+07	3.7717e+06	4.11593e+06	21.7942	5.00626	5.91891
Q9NYU2;Q9NYU2-2	UDP-glucose:glycoprotein glucosyltransferase 1	UGGT1	sp|Q9NYU2|UGGG1_HUMAN UDP-glucose:glycoprotein glucosyltransferase 1 OS=Homo sapiens OX=9606 GN=UGGT1 PE=1 SV=3;sp|Q9NYU2-2|UGGG1_HUMAN Isoform 2 of UDP-glucose:glycoprotein glucosyltransferase 1 OS=Homo sapiens OX=9606 GN=UGGT1	endoplasmic reticulum [GO:0005783];endoplasmic reticulum lumen [GO:0005788];endoplasmic reticulum-Golgi intermediate compartment [GO:0005793];extracellular exosome [GO:0070062];protein-containing complex [GO:0032991];UDP-glucose:glycoprotein glucosyltransferase activity [GO:0003980];unfolded protein binding [GO:0051082];'de novo' post-translational protein folding [GO:0051084];ER-associated misfo…	GO:0003980;GO:0005783;GO:0005788;GO:0005793;GO:0018279;GO:0032991;GO:0051082;GO:0051084;GO:0070062;GO:0071712;GO:0003980;GO:0006486	177.19	323.31	52	50.4	326	66408000	67554000	61538000	59380000	53945000	49308000	61688000	59262000	50095000	6.51667e+07	54211000	57015000	3.19433e+06	5.04127e+06	6.11442e+06	4.90179	9.29934	10.7242
Q9NZM1;Q9NZM1-6;Q9NZM1-3;Q9NZM1-2;Q9NZM1-5;H0YD14	Myoferlin	MYOF	sp|Q9NZM1|MYOF_HUMAN Myoferlin OS=Homo sapiens OX=9606 GN=MYOF PE=1 SV=1;sp|Q9NZM1-6|MYOF_HUMAN Isoform 6 of Myoferlin OS=Homo sapiens OX=9606 GN=MYOF;sp|Q9NZM1-3|MYOF_HUMAN Isoform 3 of Myoferlin OS=Homo sapiens OX=9606 GN=MYOF;sp|Q9NZM1-2|MYOF_HUMAN Isof	centriolar satellite [GO:0034451];cytoplasmic vesicle membrane [GO:0030659];early endosome [GO:0005769];endocytic vesicle [GO:0030139];endosome [GO:0005768];extracellular exosome [GO:0070062];late endosome [GO:0005770];plasma membrane [GO:0005886];sarcolemma [GO:0042383];synaptic vesicle membrane [GO:0030672];T-tubule [GO:0030315];calcium ion binding [GO:0005509];calcium-dependent phospholipid bi…	GO:0002280;GO:0002281;GO:0005509;GO:0005543;GO:0005544;GO:0005768;GO:0005769;GO:0005770;GO:0005886;GO:0030139;GO:0030315;GO:0030659;GO:0030672;GO:0034451;GO:0042383;GO:0046928;GO:0050765;GO:0070062;GO:0001778;GO:0005509;GO:0005543;GO:0005635;GO:0005886;GO:0005901;GO:0006936;GO:0008015;GO:0030672;GO:0031410;GO:0031965;GO:0034451;GO:0043231;GO:0046928;GO:0070062;GO:0016020;GO:0005886	234.71	323.31	110	64.6	848	112260000	194340000	171560000	168860000	149880000	115790000	135930000	143310000	135270000	1.59387e+08	1.44843e+08	138170000	4.23724e+07	2.68911e+07	4.46359e+06	26.5847	18.5657	3.2305
Q9NZN4;Q9NZN4-2	EH domain-containing protein 2	EHD2	sp|Q9NZN4|EHD2_HUMAN EH domain-containing protein 2 OS=Homo sapiens OX=9606 GN=EHD2 PE=1 SV=2;sp|Q9NZN4-2|EHD2_HUMAN Isoform 2 of EH domain-containing protein 2 OS=Homo sapiens OX=9606 GN=EHD2	caveola [GO:0005901];cytoplasm [GO:0005737];cytosol [GO:0005829];early endosome [GO:0005769];endocytic vesicle [GO:0030139];endosome membrane [GO:0010008];extracellular exosome [GO:0070062];intercellular bridge [GO:0045171];membrane [GO:0016020];microtubule cytoskeleton [GO:0015630];nucleus [GO:0005634];perinuclear region of cytoplasm [GO:0048471];plasma membrane [GO:0005886];recycling endosome m…	GO:0003676;GO:0005509;GO:0005524;GO:0005525;GO:0005634;GO:0005737;GO:0005769;GO:0005829;GO:0005886;GO:0005901;GO:0006897;GO:0010008;GO:0015630;GO:0016020;GO:0016787;GO:0019904;GO:0030139;GO:0030866;GO:0032456;GO:0042802;GO:0045171;GO:0048471;GO:0055038;GO:0060271;GO:0070062;GO:0072659;GO:0097320;GO:1901741;GO:2001137	61.161	323.31	32	70.3	223	240880000	350040000	279560000	298310016	232960000	289470016	305329984	366140000	309729984	290160000	2.7358e+08	327066656	5.53466e+07	3.54546e+07	3.39099e+07	19.0745	12.9595	10.3679
Q9P2E9;F8W7S5	Ribosome-binding protein 1	RRBP1	sp|Q9P2E9|RRBP1_HUMAN Ribosome-binding protein 1 OS=Homo sapiens OX=9606 GN=RRBP1 PE=1 SV=5;tr|F8W7S5|F8W7S5_HUMAN Ribosome binding protein 1 OS=Homo sapiens OX=9606 GN=RRBP1 PE=1 SV=1	endoplasmic reticulum [GO:0005783];endoplasmic reticulum membrane [GO:0005789];membrane [GO:0016020];ribosome [GO:0005840];RNA binding [GO:0003723];signaling receptor activity [GO:0038023];osteoblast differentiation [GO:0001649];protein transport [GO:0015031];translation [GO:0006412];endoplasmic reticulum [GO:0005783];endoplasmic reticulum membrane [GO:0005789];protein transport [GO:0015031];endo…	GO:0001649;GO:0003723;GO:0005783;GO:0005789;GO:0005840;GO:0006412;GO:0015031;GO:0016020;GO:0038023;GO:0005783;GO:0005789;GO:0015031;GO:0005783;GO:0005789;GO:0015031;GO:0005789;GO:0015031	152.45	323.31	63	50.7	512	130520000	120540000	126490000	183440000	150800000	148420000	150750000	134430000	133400000	125850000	1.60887e+08	1.39527e+08	5.02069e+06	1.9568e+07	9.73333e+06	3.98942	12.1626	6.97596
Q9UHB6-4;Q9UHB6-5	LIM domain and actin-binding protein 1	LIMA1	sp|Q9UHB6-4|LIMA1_HUMAN Isoform 4 of LIM domain and actin-binding protein 1 OS=Homo sapiens OX=9606 GN=LIMA1;sp|Q9UHB6-5|LIMA1_HUMAN Isoform 5 of LIM domain and actin-binding protein 1 OS=Homo sapiens OX=9606 GN=LIMA1			85.223	323.31	40	60.7	280	55602000	73400000	49136000	98722000	90766000	76137000	89890000	85901000	64502000	5.93793e+07	8.85417e+07	8.00977e+07	1.25653e+07	1.14556e+07	1.36527e+07	21.1611	12.9381	17.0451
Q9UHD8;Q9UHD8-5;Q9UHD8-7;Q9UHD8-2;Q9UHD8-3;Q9UHD8-8;Q9UHD8-9;Q9UHD8-4	Septin-9	SEPTIN9	sp|Q9UHD8|SEPT9_HUMAN Septin-9 OS=Homo sapiens OX=9606 GN=SEPTIN9 PE=1 SV=2;sp|Q9UHD8-5|SEPT9_HUMAN Isoform 5 of Septin-9 OS=Homo sapiens OX=9606 GN=SEPTIN9;sp|Q9UHD8-7|SEPT9_HUMAN Isoform 7 of Septin-9 OS=Homo sapiens OX=9606 GN=SEPTIN9;sp|Q9UHD8-2|SEPT9_	actin cytoskeleton [GO:0015629];axoneme [GO:0005930];cell division site [GO:0032153];cytoplasm [GO:0005737];microtubule [GO:0005874];microtubule cytoskeleton [GO:0015630];non-motile cilium [GO:0097730];perinuclear region of cytoplasm [GO:0048471];septin complex [GO:0031105];septin ring [GO:0005940];stress fiber [GO:0001725];cadherin binding [GO:0045296];GTP binding [GO:0005525];GTPase activity [G…	GO:0001725;GO:0003924;GO:0005525;GO:0005737;GO:0005874;GO:0005930;GO:0005940;GO:0015629;GO:0015630;GO:0031105;GO:0032153;GO:0045296;GO:0048471;GO:0060090;GO:0061640;GO:0097730;GO:1902857;GO:0005525;GO:0005525;GO:0005525;GO:0005525;GO:0005525;GO:0005525;GO:0005525;GO:0015629;GO:0005525;GO:0015629;GO:0005525;GO:0005525;GO:0015629;GO:0005525	65.401	323.31	34	64.8	237	61511000	61222000	65332000	123800000	117870000	118260000	96968000	105280000	85374000	6.26883e+07	1.19977e+08	95874000	2.29404e+06	3.31684e+06	9.99799e+06	3.65943	2.76457	10.4283
Q9UJU6;H0Y5J4;Q9UJU6-5	Drebrin-like protein	DBNL	sp|Q9UJU6|DBNL_HUMAN Drebrin-like protein OS=Homo sapiens OX=9606 GN=DBNL PE=1 SV=1;tr|H0Y5J4|H0Y5J4_HUMAN Drebrin like (Fragment) OS=Homo sapiens OX=9606 GN=DBNL PE=1 SV=1;sp|Q9UJU6-5|DBNL_HUMAN Isoform 5 of Drebrin-like protein OS=Homo sapiens OX=9606 GN	anchoring junction [GO:0070161];cell cortex [GO:0005938];clathrin-coated vesicle membrane [GO:0030665];cytoplasm [GO:0005737];cytosol [GO:0005829];dendrite [GO:0030425];early endosome [GO:0005769];extracellular exosome [GO:0070062];extracellular region [GO:0005576];ficolin-1-rich granule lumen [GO:1904813];glutamatergic synapse [GO:0098978];Golgi membrane [GO:0000139];intracellular membrane-bound…	GO:0000139;GO:0001726;GO:0002102;GO:0002250;GO:0003779;GO:0005576;GO:0005737;GO:0005769;GO:0005829;GO:0005886;GO:0005938;GO:0006897;GO:0007416;GO:0008047;GO:0014069;GO:0016020;GO:0016601;GO:0019904;GO:0030027;GO:0030425;GO:0030665;GO:0034774;GO:0043204;GO:0043231;GO:0045296;GO:0048812;GO:0051015;GO:0061024;GO:0070062;GO:0070161;GO:0071800;GO:0098793;GO:0098973;GO:0098978;GO:1904724;GO:1904813;GO:…	48.207	323.31	19	60.2	124	70367000	53265000	60479000	64682000	58783000	59082000	63787000	62594000	61967000	6.13703e+07	60849000	6.27827e+07	8.58577e+06	3.32284e+06	924552	13.9901	5.4608	1.47262
Q9ULV4;Q9ULV4-2;Q9ULV4-3;B4E3S0;H0YHL7	Coronin-1C;Coronin	CORO1C	sp|Q9ULV4|COR1C_HUMAN Coronin-1C OS=Homo sapiens OX=9606 GN=CORO1C PE=1 SV=1;sp|Q9ULV4-2|COR1C_HUMAN Isoform 2 of Coronin-1C OS=Homo sapiens OX=9606 GN=CORO1C;sp|Q9ULV4-3|COR1C_HUMAN Isoform 3 of Coronin-1C OS=Homo sapiens OX=9606 GN=CORO1C;tr|B4E3S0|B4E3S	actin cytoskeleton [GO:0015629];cell cortex [GO:0005938];endosome membrane [GO:0010008];flotillin complex [GO:0016600];focal adhesion [GO:0005925];lamellipodium [GO:0030027];lateral plasma membrane [GO:0016328];ruffle membrane [GO:0032587];sarcolemma [GO:0042383];sarcomere [GO:0030017];synapse [GO:0045202];actin filament binding [GO:0051015];small GTPase binding [GO:0031267];actin filament organi…	GO:0001755;GO:0001932;GO:0001933;GO:0005925;GO:0005938;GO:0006909;GO:0007015;GO:0007165;GO:0010008;GO:0010632;GO:0010633;GO:0010762;GO:0015629;GO:0016197;GO:0016328;GO:0016600;GO:0021591;GO:0022038;GO:0030017;GO:0030027;GO:0031267;GO:0032587;GO:0042383;GO:0044387;GO:0045184;GO:0045202;GO:0051015;GO:0051893;GO:0051895;GO:0090148;GO:0090630;GO:0097750;GO:0140285;GO:1900024;GO:1900025;GO:1900027;GO:…	53.248	323.31	25	53	178	265300000	253540000	250010000	371680000	350929984	370380000	302190016	282270016	283430016	2.56283e+08	3.6433e+08	2.89297e+08	8.00565e+06	1.16229e+07	1.1181e+07	3.12375	3.19022	3.86489
Q9Y2D5-6;Q9Y2D5;Q9Y2D5-5;Q9Y2D5-3;Q9Y2D5-7;C9JVY5	A-kinase anchor protein 2	AKAP2	sp|Q9Y2D5-6|PLAK2_HUMAN Isoform 4 of PALM2-AKAP2 fusion protein OS=Homo sapiens OX=9606 GN=PALM2AKAP2;sp|Q9Y2D5|PLAK2_HUMAN PALM2-AKAP2 fusion protein OS=Homo sapiens OX=9606 GN=PALM2AKAP2 PE=1 SV=4;sp|Q9Y2D5-5|PLAK2_HUMAN Isoform 2 of PALM2-AKAP2 fusion p	apical plasma membrane [GO:0016324];side of membrane [GO:0098552];regulation of cell shape [GO:0008360];plasma membrane [GO:0005886];plasma membrane [GO:0005886];regulation of cell shape [GO:0008360]	GO:0008360;GO:0016324;GO:0098552;GO:0005886;GO:0005886;GO:0008360	120.63	323.31	42	44.9	257	43933000	65222000	45017000	50298000	44596000	47961000	55177000	65883000	54134000	5.13907e+07	4.76183e+07	58398000	1.19905e+07	2.8664e+06	6.50314e+06	23.3321	6.01954	11.1359
Q9Y490;Q9Y490-2	Talin-1	TLN1	sp|Q9Y490|TLN1_HUMAN Talin-1 OS=Homo sapiens OX=9606 GN=TLN1 PE=1 SV=3;sp|Q9Y490-2|TLN1_HUMAN Isoform 2 of Talin-1 OS=Homo sapiens OX=9606 GN=TLN1	adherens junction [GO:0005912];cell surface [GO:0009986];cytoskeleton [GO:0005856];cytosol [GO:0005829];extracellular exosome [GO:0070062];extracellular region [GO:0005576];focal adhesion [GO:0005925];plasma membrane [GO:0005886];ruffle [GO:0001726];ruffle membrane [GO:0032587];actin filament binding [GO:0051015];cadherin binding [GO:0045296];integrin binding [GO:0005178];LIM domain binding [GO:0…	GO:0001726;GO:0001786;GO:0005178;GO:0005200;GO:0005576;GO:0005829;GO:0005856;GO:0005886;GO:0005912;GO:0005925;GO:0007043;GO:0007044;GO:0007229;GO:0009986;GO:0017166;GO:0030274;GO:0030866;GO:0032587;GO:0033622;GO:0035091;GO:0045296;GO:0051015;GO:0051893;GO:0070062;GO:0070527;GO:0098609	269.76	323.31	134	65.1	1260	522480000	360670016	370860000	428529984	410580000	381300000	483110016	475310016	440660000	4.18003e+08	406803328	4.6636e+08	9.06228e+07	2.38404e+07	2.2596e+07	21.6799	5.86043	4.84518
Q9Y5M8	Signal recognition particle receptor subunit beta	SRPRB	sp|Q9Y5M8|SRPRB_HUMAN Signal recognition particle receptor subunit beta OS=Homo sapiens OX=9606 GN=SRPRB PE=1 SV=3	cytoplasm [GO:0005737];cytoplasmic microtubule [GO:0005881];endoplasmic reticulum membrane [GO:0005789];membrane [GO:0016020];signal recognition particle receptor complex [GO:0005785];GTP binding [GO:0005525];protein targeting to ER [GO:0045047];SRP-dependent cotranslational protein targeting to membrane, signal sequence recognition [GO:0006617];endoplasmic reticulum membrane [GO:0005789];GTP bin…	GO:0005525;GO:0005737;GO:0005785;GO:0005789;GO:0005881;GO:0006617;GO:0016020;GO:0045047;GO:0005525;GO:0005789;GO:0005525;GO:0005789	29.702	323.31	15	69.4	112	51136000	45659000	47768000	33174000	35250000	33839000	31437000	30945000	34546000	4.81877e+07	3.40877e+07	3.23093e+07	2.76251e+06	1.0601e+06	1.95257e+06	5.73282	3.10993	6.04336
Q9Y678	Coatomer subunit gamma-1	COPG1	sp|Q9Y678|COPG1_HUMAN Coatomer subunit gamma-1 OS=Homo sapiens OX=9606 GN=COPG1 PE=1 SV=1	COPI vesicle coat [GO:0030126];cytosol [GO:0005829];endoplasmic reticulum [GO:0005783];endoplasmic reticulum membrane [GO:0005789];endoplasmic reticulum-Golgi intermediate compartment [GO:0005793];Golgi apparatus [GO:0005794];Golgi membrane [GO:0000139];transport vesicle [GO:0030133];structural molecule activity [GO:0005198];endoplasmic reticulum to Golgi vesicle-mediated transport [GO:0006888];e…	GO:0000139;GO:0005198;GO:0005783;GO:0005789;GO:0005793;GO:0005794;GO:0005829;GO:0006886;GO:0006888;GO:0006891;GO:0009306;GO:0030126;GO:0030133;GO:0051683;GO:0072384;GO:0005198;GO:0006886;GO:0016192;GO:0030126;GO:0005198;GO:0006886;GO:0016192;GO:0030126	97.717	323.31	34	55.3	284	142450000	119580000	119410000	113950000	119830000	126560000	147470000	135570000	131050000	1.27147e+08	1.20113e+08	138030000	1.32533e+07	6.30977e+06	8.48191e+06	10.4237	5.25318	6.14498
Q9Y696	Chloride intracellular channel protein 4	CLIC4	sp|Q9Y696|CLIC4_HUMAN Chloride intracellular channel protein 4 OS=Homo sapiens OX=9606 GN=CLIC4 PE=1 SV=4	chloride channel complex [GO:0034707];cytoplasm [GO:0005737];cytosol [GO:0005829];membrane [GO:0016020];nucleoplasm [GO:0005654];nucleus [GO:0005634];plasma membrane [GO:0005886];chloride channel activity [GO:0005254];glutathione peroxidase activity [GO:0004602];chloride transport [GO:0006821];negative regulation of ryanodine-sensitive calcium-release channel activity [GO:0060315];positive regula…	GO:0004602;GO:0005254;GO:0005634;GO:0005654;GO:0005737;GO:0005829;GO:0005886;GO:0006821;GO:0007165;GO:0010880;GO:0010881;GO:0016020;GO:0034707;GO:0051099;GO:0060315;GO:0005254;GO:0005737;GO:0005886;GO:0031749;GO:0031750;GO:0031751;GO:0034707;GO:0070062;GO:0005254;GO:0005739;GO:0005794;GO:0005813;GO:0005938;GO:0006821;GO:0007565;GO:0007601;GO:0007605;GO:0015629;GO:0016324;GO:0032421;GO:0034707;GO:…	28.772	323.31	17	77.1	204	312390016	292840000	305120000	257500000	285750016	266510000	180070000	180980000	174500000	3.0345e+08	2.6992e+08	1.78517e+08	9.88142e+06	1.44304e+07	3.50817e+06	3.25636	5.34618	1.96518
Q9BSJ8;Q9BSJ8-2	Extended synaptotagmin-1	ESYT1	sp|Q9BSJ8|ESYT1_HUMAN Extended synaptotagmin-1 OS=Homo sapiens OX=9606 GN=ESYT1 PE=1 SV=1;sp|Q9BSJ8-2|ESYT1_HUMAN Isoform 2 of Extended synaptotagmin-1 OS=Homo sapiens OX=9606 GN=ESYT1	endoplasmic reticulum [GO:0005783];endoplasmic reticulum membrane [GO:0005789];extrinsic component of cytoplasmic side of plasma membrane [GO:0031234];membrane [GO:0016020];calcium ion binding [GO:0005509];calcium-dependent phospholipid binding [GO:0005544];identical protein binding [GO:0042802];phosphatidylcholine binding [GO:0031210];phosphatidylethanolamine binding [GO:0008429];phosphatidylino…	GO:0005509;GO:0005544;GO:0005783;GO:0005789;GO:0008429;GO:0016020;GO:0031210;GO:0031234;GO:0035091;GO:0042802;GO:0061817;GO:0120009;GO:0120014;GO:0005789;GO:0006869;GO:0008289	122.85	321.49	42	52.6	266	77770000	57900000	66400000	98939000	96214000	90521000	89669000	87743000	90812000	6.73567e+07	9.52247e+07	89408000	9.96949e+06	4.29532e+06	1.55106e+06	14.801	4.51072	1.73481
Q13492;Q13492-5;Q13492-2;Q13492-3;Q13492-4	Phosphatidylinositol-binding clathrin assembly protein	PICALM	sp|Q13492|PICAL_HUMAN Phosphatidylinositol-binding clathrin assembly protein OS=Homo sapiens OX=9606 GN=PICALM PE=1 SV=2;sp|Q13492-5|PICAL_HUMAN Isoform 5 of Phosphatidylinositol-binding clathrin assembly protein OS=Homo sapiens OX=9606 GN=PICALM;sp|Q13492	clathrin-coated pit [GO:0005905];clathrin-coated vesicle [GO:0030136];extrinsic component of presynaptic endocytic zone membrane [GO:0098894];synaptic vesicle [GO:0008021];1-phosphatidylinositol binding [GO:0005545];clathrin heavy chain binding [GO:0032050];phosphatidylinositol-4,5-bisphosphate binding [GO:0005546];protein kinase binding [GO:0019901];SNARE binding [GO:0000149];clathrin coat assem…	GO:0000149;GO:0005545;GO:0005546;GO:0005905;GO:0008021;GO:0015031;GO:0016185;GO:0019901;GO:0030136;GO:0032050;GO:0048268;GO:0072583;GO:0098894;GO:2000369;GO:0000149;GO:0001540;GO:0005545;GO:0005546;GO:0005634;GO:0005769;GO:0005794;GO:0005829;GO:0005886;GO:0005905;GO:0006879;GO:0006897;GO:0006898;GO:0006900;GO:0007409;GO:0007611;GO:0008021;GO:0009986;GO:0010629;GO:0016020;GO:0016185;GO:0016188;GO:…	70.754	320.04	18	41.9	151	126560000	91977000	118600000	79679000	68056000	70832000	120960000	91247000	99650000	112379000	7.28557e+07	1.03952e+08	1.81114e+07	6.07e+06	1.53166e+07	16.1163	8.33155	14.7343
P32969;A0A2R8Y5Y7;D6RAN4;H0Y9V9;H0Y9R4	60S ribosomal protein L9	RPL9	sp|P32969|RL9_HUMAN Large ribosomal subunit protein uL6 OS=Homo sapiens OX=9606 GN=RPL9 PE=1 SV=1;tr|A0A2R8Y5Y7|A0A2R8Y5Y7_HUMAN Large ribosomal subunit protein uL6 OS=Homo sapiens OX=9606 GN=RPL9 PE=1 SV=1;tr|D6RAN4|D6RAN4_HUMAN Large ribosomal subunit pr	cytoplasm [GO:0005737];cytosol [GO:0005829];cytosolic large ribosomal subunit [GO:0022625];cytosolic ribosome [GO:0022626];focal adhesion [GO:0005925];membrane [GO:0016020];nucleus [GO:0005634];ribosome [GO:0005840];RNA binding [GO:0003723];rRNA binding [GO:0019843];structural constituent of ribosome [GO:0003735];cytoplasmic translation [GO:0002181];translation [GO:0006412];cytoplasm [GO:0005737]…	GO:0002181;GO:0003723;GO:0003735;GO:0005634;GO:0005737;GO:0005829;GO:0005840;GO:0005925;GO:0006412;GO:0016020;GO:0019843;GO:0022625;GO:0022626;GO:0003735;GO:0005737;GO:0005840;GO:0006412;GO:0016020;GO:0019843;GO:1990904;GO:0003735;GO:0005737;GO:0005840;GO:0006412;GO:0019843;GO:1990904;GO:0003735;GO:0005737;GO:0005840;GO:0006412;GO:0019843;GO:1990904;GO:0003735;GO:0005737;GO:0005840;GO:0006412;GO:…	21.863	319.3	12	74	105	238690000	209820000	236110000	273480000	256830000	255810000	315409984	270049984	221560000	2.28207e+08	262040000	269006656	1.59755e+07	9.92045e+06	4.69337e+07	7.00045	3.78585	17.447
Q9UBG0	C-type mannose receptor 2	MRC2	sp|Q9UBG0|MRC2_HUMAN C-type mannose receptor 2 OS=Homo sapiens OX=9606 GN=MRC2 PE=1 SV=2	focal adhesion [GO:0005925];membrane [GO:0016020];carbohydrate binding [GO:0030246];collagen binding [GO:0005518];signaling receptor activity [GO:0038023];collagen catabolic process [GO:0030574];endocytosis [GO:0006897];osteoblast differentiation [GO:0001649];membrane [GO:0016020]	GO:0001649;GO:0005518;GO:0005925;GO:0006897;GO:0016020;GO:0030246;GO:0030574;GO:0038023;GO:0016020	166.67	319.14	27	26.8	218	104460000	94322000	96441000	93228000	81754000	68348000	99862000	115630000	108260000	9.84077e+07	81110000	1.07917e+08	5.34748e+06	1.24525e+07	7.88958e+06	5.43401	15.3526	7.31077
P42704;A0A804HKI2;A0A804HIN4;A0A804HLG8;A0A804HK30;A0A804HL40;A0A804HKR3;A0A804HIG4;A0A804HKJ0;A0A804HI14;A0A804HJZ1;A0A804HI40;A0A804HIQ7;A0A804HHY9;A0A804HJI0;A0A804HJH8	Leucine-rich PPR motif-containing protein, mitochondrial	LRPPRC	sp|P42704|LPPRC_HUMAN Leucine-rich PPR motif-containing protein, mitochondrial OS=Homo sapiens OX=9606 GN=LRPPRC PE=1 SV=3;tr|A0A804HKI2|A0A804HKI2_HUMAN Leucine rich pentatricopeptide repeat containing OS=Homo sapiens OX=9606 GN=LRPPRC PE=1 SV=1;tr|A0A804	condensed nuclear chromosome [GO:0000794];cytoskeleton [GO:0005856];membrane [GO:0016020];microtubule [GO:0005874];mitochondrial matrix [GO:0005759];mitochondrial nucleoid [GO:0042645];mitochondrion [GO:0005739];nuclear inner membrane [GO:0005637];nuclear outer membrane [GO:0005640];nucleoplasm [GO:0005654];nucleus [GO:0005634];perinuclear region of cytoplasm [GO:0048471];ribonucleoprotein comple…	GO:0000794;GO:0000957;GO:0000961;GO:0003697;GO:0003723;GO:0003730;GO:0005634;GO:0005637;GO:0005640;GO:0005654;GO:0005739;GO:0005759;GO:0005856;GO:0005874;GO:0008017;GO:0016020;GO:0031625;GO:0042645;GO:0047497;GO:0048471;GO:0048487;GO:0051028;GO:0070129;GO:1990904;GO:0005739;GO:0005739;GO:0005739;GO:0005739;GO:0005739;GO:0005739;GO:0005739;GO:0005739;GO:0005739;GO:0005739;GO:0005739;GO:0005739;GO:…	157.9	318.67	51	46.4	312	37328000	33470000	35730000	36391000	39950000	40115000	34886000	32106000	26820000	3.55093e+07	3.88187e+07	3.12707e+07	1.93844e+06	2.10404e+06	4.09737e+06	5.45897	5.42017	13.1029
Q12797;Q12797-10	Aspartyl/asparaginyl beta-hydroxylase	ASPH	sp|Q12797|ASPH_HUMAN Aspartyl/asparaginyl beta-hydroxylase OS=Homo sapiens OX=9606 GN=ASPH PE=1 SV=3;sp|Q12797-10|ASPH_HUMAN Isoform 10 of Aspartyl/asparaginyl beta-hydroxylase OS=Homo sapiens OX=9606 GN=ASPH	calcium channel complex [GO:0034704];cortical endoplasmic reticulum [GO:0032541];endoplasmic reticulum [GO:0005783];endoplasmic reticulum membrane [GO:0005789];junctional sarcoplasmic reticulum membrane [GO:0014701];plasma membrane [GO:0005886];sarcoplasmic reticulum lumen [GO:0033018];sarcoplasmic reticulum membrane [GO:0033017];calcium ion binding [GO:0005509];electron transfer activity [GO:000…	GO:0005198;GO:0005509;GO:0005513;GO:0005783;GO:0005789;GO:0005886;GO:0006936;GO:0007389;GO:0008283;GO:0008285;GO:0008307;GO:0009055;GO:0010524;GO:0010649;GO:0010880;GO:0010881;GO:0014701;GO:0031585;GO:0031647;GO:0032237;GO:0032541;GO:0033017;GO:0033018;GO:0033198;GO:0034704;GO:0035108;GO:0044325;GO:0045862;GO:0045893;GO:0055074;GO:0060021;GO:0060314;GO:0060316;GO:0060325;GO:0062101;GO:0070588;GO:…	85.862	316.38	29	46.3	215	100780000	68315000	75295000	201370000	180280000	124700000	105570000	108380000	103350000	8.14633e+07	1.68783e+08	1.05767e+08	1.70889e+07	3.96068e+07	2.52076e+06	20.9774	23.4661	2.38332
P07437;Q5JP53;Q5ST81	Tubulin beta chain	TUBB	sp|P07437|TBB5_HUMAN Tubulin beta chain OS=Homo sapiens OX=9606 GN=TUBB PE=1 SV=2;tr|Q5JP53|Q5JP53_HUMAN Tubulin beta chain OS=Homo sapiens OX=9606 GN=TUBB PE=1 SV=1;tr|Q5ST81|Q5ST81_HUMAN Tubulin beta chain OS=Homo sapiens OX=9606 GN=TUBB PE=1 SV=1	cytoplasm [GO:0005737];extracellular exosome [GO:0070062];intercellular bridge [GO:0045171];microtubule [GO:0005874];microtubule cytoskeleton [GO:0015630];mitotic spindle [GO:0072686];GTP binding [GO:0005525];GTPase activity [GO:0003924];metal ion binding [GO:0046872];structural constituent of cytoskeleton [GO:0005200];microtubule cytoskeleton organization [GO:0000226];mitotic cell cycle [GO:0000…	GO:0000226;GO:0000278;GO:0003924;GO:0005200;GO:0005525;GO:0005737;GO:0005874;GO:0015630;GO:0045171;GO:0046872;GO:0070062;GO:0072686;GO:0000226;GO:0000278;GO:0003924;GO:0005198;GO:0005200;GO:0005525;GO:0005576;GO:0005634;GO:0005641;GO:0005737;GO:0005829;GO:0005856;GO:0005874;GO:0007017;GO:0015630;GO:0019904;GO:0030705;GO:0031625;GO:0032794;GO:0032991;GO:0035578;GO:0036464;GO:0042267;GO:0042288;GO:…	49.67	316.09	23	70.7	134	1395299968	1191100032	1252999936	1830899968	1757200000	1524400000	1611900032	1479200000	1247399936	1.2798e+09	1704166656	1446166656	1.04705e+08	1.59984e+08	1.84482e+08	8.18134	9.38783	12.7566
P12110;P12110-3	Collagen alpha-2(VI) chain	COL6A2	sp|P12110|CO6A2_HUMAN Collagen alpha-2(VI) chain OS=Homo sapiens OX=9606 GN=COL6A2 PE=1 SV=4;sp|P12110-3|CO6A2_HUMAN Isoform 2C2A of Collagen alpha-2(VI) chain OS=Homo sapiens OX=9606 GN=COL6A2	collagen trimer [GO:0005581];collagen-containing extracellular matrix [GO:0062023];endoplasmic reticulum lumen [GO:0005788];extracellular exosome [GO:0070062];extracellular region [GO:0005576];extracellular space [GO:0005615];extracellular vesicle [GO:1903561];protein-containing complex [GO:0032991];sarcolemma [GO:0042383];collagen binding [GO:0005518];extracellular matrix structural constituent …	GO:0005518;GO:0005576;GO:0005581;GO:0005615;GO:0005788;GO:0007155;GO:0009411;GO:0009749;GO:0030020;GO:0032991;GO:0042383;GO:0043491;GO:0051402;GO:0062023;GO:0070062;GO:1903561	108.58	315.52	28	35.1	204	51428000	44408000	95723000	108890000	100060000	102820000	137920000	141260000	76905000	63853000	1.03923e+08	118695000	2.78225e+07	4.51722e+06	3.62297e+07	43.5728	4.34668	30.5234
P53618;E9PP73	Coatomer subunit beta	COPB1	sp|P53618|COPB_HUMAN Coatomer subunit beta OS=Homo sapiens OX=9606 GN=COPB1 PE=1 SV=3;tr|E9PP73|E9PP73_HUMAN COPI coat complex subunit beta 1 (Fragment) OS=Homo sapiens OX=9606 GN=COPB1 PE=1 SV=8	COPI vesicle coat [GO:0030126];cytosol [GO:0005829];endoplasmic reticulum membrane [GO:0005789];endoplasmic reticulum-Golgi intermediate compartment [GO:0005793];ficolin-1-rich granule membrane [GO:0101003];Golgi apparatus [GO:0005794];Golgi membrane [GO:0000139];Golgi-associated vesicle [GO:0005798];intracellular membrane-bounded organelle [GO:0043231];membrane [GO:0016020];plasma membrane [GO:0…	GO:0000139;GO:0005198;GO:0005789;GO:0005793;GO:0005794;GO:0005798;GO:0005829;GO:0005886;GO:0006886;GO:0006888;GO:0006891;GO:0016020;GO:0030126;GO:0030133;GO:0030667;GO:0043231;GO:0070821;GO:0101003;GO:0006886;GO:0016192;GO:0030117;GO:0006886;GO:0016192;GO:0030117;GO:0006886;GO:0016192;GO:0030117	107.14	314.94	40	54.6	332	140720000	127790000	131410000	119520000	124740000	131330000	142970000	135960000	132690000	1.33307e+08	1.25197e+08	1.37207e+08	6.6704e+06	5.91823e+06	5.25216e+06	5.0038	4.72715	3.82792
P07384	Calpain-1 catalytic subunit	CAPN1	sp|P07384|CAN1_HUMAN Calpain-1 catalytic subunit OS=Homo sapiens OX=9606 GN=CAPN1 PE=1 SV=1	calpain complex [GO:0110158];cornified envelope [GO:0001533];cytoplasm [GO:0005737];cytosol [GO:0005829];extracellular exosome [GO:0070062];extracellular region [GO:0005576];ficolin-1-rich granule lumen [GO:1904813];focal adhesion [GO:0005925];lysosome [GO:0005764];membrane [GO:0016020];mitochondrion [GO:0005739];plasma membrane [GO:0005886];calcium ion binding [GO:0005509];calcium-dependent cyst…	GO:0001533;GO:0004198;GO:0005509;GO:0005576;GO:0005737;GO:0005739;GO:0005764;GO:0005829;GO:0005886;GO:0005925;GO:0006508;GO:0008233;GO:0008284;GO:0016020;GO:0016241;GO:0032801;GO:0050790;GO:0060056;GO:0070062;GO:0097264;GO:0110158;GO:1904813;GO:2000310;GO:0004198;GO:0006508;GO:0004198;GO:0006508;GO:0004198;GO:0006508;GO:0004198;GO:0006508;GO:0004198;GO:0006508;GO:0004198;GO:0006508;GO:0004198;GO:…	81.889	314.62	34	62	260	146460000	123610000	137830000	167800000	161140000	148310000	139780000	140280000	135230000	1.35967e+08	1.59083e+08	138430000	1.15384e+07	9.90643e+06	2.78253e+06	8.4862	6.2272	2.01007
P30086	Phosphatidylethanolamine-binding protein 1;Hippocampal cholinergic neurostimulating peptide	PEBP1	sp|P30086|PEBP1_HUMAN Phosphatidylethanolamine-binding protein 1 OS=Homo sapiens OX=9606 GN=PEBP1 PE=1 SV=3	cytosol [GO:0005829];extracellular exosome [GO:0070062];nucleus [GO:0005634];ATP binding [GO:0005524];enzyme binding [GO:0019899];phosphatidylethanolamine binding [GO:0008429];protein kinase binding [GO:0019901];RNA binding [GO:0003723];serine-type endopeptidase inhibitor activity [GO:0004867];negative regulation of MAPK cascade [GO:0043409]	GO:0003723;GO:0004867;GO:0005524;GO:0005634;GO:0005829;GO:0008429;GO:0019899;GO:0019901;GO:0043409;GO:0070062	21.057	314.61	10	79.1	126	242070000	283700000	213530000	297009984	282940000	229200000	254440000	265480000	227760000	2.46433e+08	2.69717e+08	2.49227e+08	3.52879e+07	3.57867e+07	1.93929e+07	14.3195	13.2683	7.78122
P24534	Elongation factor 1-beta	EEF1B2	sp|P24534|EF1B_HUMAN Elongation factor 1-beta OS=Homo sapiens OX=9606 GN=EEF1B2 PE=1 SV=3	cytoplasm [GO:0005737];cytosol [GO:0005829];eukaryotic translation elongation factor 1 complex [GO:0005853];guanyl-nucleotide exchange factor activity [GO:0005085];translation elongation factor activity [GO:0003746];translational elongation [GO:0006414];eukaryotic translation elongation factor 1 complex [GO:0005853];translation elongation factor activity [GO:0003746]	GO:0003746;GO:0005085;GO:0005737;GO:0005829;GO:0005853;GO:0006414;GO:0003746;GO:0005853	24.763	313.92	9	70.2	66	398849984	256960000	387540000	383880000	392089984	410009984	426220000	403260000	395600000	347783328	395326656	408360000	7.88583e+07	1.33623e+07	1.59344e+07	22.6746	3.38007	3.90204
Q9HBL0;A0A2R8Y4T1;A0A494C067;E9PGF5;A0A994J515;Q9HBL0-1;E9PF55;H0Y4U1	Tensin-1	TNS1	sp|Q9HBL0|TENS1_HUMAN Tensin-1 OS=Homo sapiens OX=9606 GN=TNS1 PE=1 SV=3;tr|A0A2R8Y4T1|A0A2R8Y4T1_HUMAN Tensin 1 OS=Homo sapiens OX=9606 GN=TNS1 PE=1 SV=1;tr|A0A494C067|A0A494C067_HUMAN Tensin 1 (Fragment) OS=Homo sapiens OX=9606 GN=TNS1 PE=1 SV=1;tr|E9PGF	cytoplasm [GO:0005737];focal adhesion [GO:0005925];plasma membrane [GO:0005886];identical protein binding [GO:0042802];kinase binding [GO:0019900];lipid binding [GO:0008289];metal ion binding [GO:0046872];protein tyrosine phosphatase activity [GO:0004725];cellular homeostasis [GO:0019725];collagen metabolic process [GO:0032963];kidney development [GO:0001822];multicellular organism growth [GO:003…	GO:0001822;GO:0004725;GO:0005737;GO:0005886;GO:0005925;GO:0008285;GO:0008289;GO:0014850;GO:0019725;GO:0019900;GO:0032963;GO:0035264;GO:0035335;GO:0042802;GO:0046627;GO:0046872;GO:0048871;GO:0003723;GO:0003779;GO:0004721;GO:0005737;GO:0005856;GO:0005925;GO:0007044;GO:0009986;GO:0010761;GO:0046872;GO:0004721;GO:0005925;GO:0046872;GO:0004721;GO:0005925;GO:0046872;GO:0005925;GO:0046872;GO:0004721;GO:…	197.02	313.41	48	41.7	251	31958000	23395000	25002000	12039000	10887000	9646900	21351000	15455000	19665000	26785000	1.08576e+07	1.88237e+07	4.55143e+06	1.19632e+06	3.03671e+06	16.9925	11.0182	16.1324
P40926;P40926-2;G3XAL0	Malate dehydrogenase, mitochondrial;Malate dehydrogenase	MDH2	sp|P40926|MDHM_HUMAN Malate dehydrogenase, mitochondrial OS=Homo sapiens OX=9606 GN=MDH2 PE=1 SV=3;sp|P40926-2|MDHM_HUMAN Isoform 2 of Malate dehydrogenase, mitochondrial OS=Homo sapiens OX=9606 GN=MDH2;tr|G3XAL0|G3XAL0_HUMAN Malate dehydrogenase OS=Homo s	cytoplasm [GO:0005737];extracellular exosome [GO:0070062];membrane [GO:0016020];mitochondrial matrix [GO:0005759];mitochondrion [GO:0005739];nucleus [GO:0005634];L-malate dehydrogenase activity [GO:0030060];malate dehydrogenase (NADP+) activity [GO:0046554];protein self-association [GO:0043621];RNA binding [GO:0003723];aerobic respiration [GO:0009060];gluconeogenesis [GO:0006094];malate metabolic…	GO:0003723;GO:0005634;GO:0005737;GO:0005739;GO:0005759;GO:0006094;GO:0006099;GO:0006107;GO:0006108;GO:0006734;GO:0009060;GO:0016020;GO:0030060;GO:0043621;GO:0046554;GO:0070062;GO:0005739;GO:0006099;GO:0006108;GO:0030060	35.503	313.18	17	62.7	136	355390016	352380000	323350016	403360000	397950016	418270016	339240000	316400000	235370000	3.43707e+08	4.06527e+08	2.97003e+08	1.76935e+07	1.05236e+07	5.4584e+07	5.14785	2.58867	18.3783
Q14980-2	Nuclear mitotic apparatus protein 1	NUMA1	sp|Q14980-2|NUMA1_HUMAN Isoform 2 of Nuclear mitotic apparatus protein 1 OS=Homo sapiens OX=9606 GN=NUMA1	nucleoplasm [GO:0005654];intracellular organelle [GO:0043229];membrane-bounded organelle [GO:0043227]	GO:0005654;GO:0043227;GO:0043229	236.51	311.48	68	43.9	321	22881000	17890000	18981000	39354000	36747000	24524000	35888000	34449000	25459000	1.99173e+07	3.35417e+07	31932000	2.62394e+06	7.91757e+06	5.65177e+06	13.1742	23.6052	17.6994
P15559;P15559-2;H3BNV2;B4DLR8;P15559-3;H3BRK3	NAD(P)H dehydrogenase [quinone] 1	NQO1	sp|P15559|NQO1_HUMAN NAD(P)H dehydrogenase [quinone] 1 OS=Homo sapiens OX=9606 GN=NQO1 PE=1 SV=1;sp|P15559-2|NQO1_HUMAN Isoform 2 of NAD(P)H dehydrogenase [quinone] 1 OS=Homo sapiens OX=9606 GN=NQO1;tr|H3BNV2|H3BNV2_HUMAN NAD(P)H dehydrogenase [quinone] 1	cytoplasm [GO:0005737];cytosol [GO:0005829];dendrite [GO:0030425];neuronal cell body [GO:0043025];nucleus [GO:0005634];synapse [GO:0045202];cytochrome-b5 reductase activity, acting on NAD(P)H [GO:0004128];identical protein binding [GO:0042802];NAD(P)H dehydrogenase (quinone) activity [GO:0003955];NADH dehydrogenase (quinone) activity [GO:0050136];NADPH dehydrogenase (quinone) activity [GO:0008753…	GO:0000209;GO:0002931;GO:0003723;GO:0003955;GO:0004128;GO:0004784;GO:0005634;GO:0005737;GO:0005829;GO:0006116;GO:0006743;GO:0006805;GO:0006809;GO:0006979;GO:0007271;GO:0007584;GO:0008753;GO:0009636;GO:0009725;GO:0009743;GO:0014075;GO:0019430;GO:0030163;GO:0030425;GO:0032355;GO:0032496;GO:0033574;GO:0034599;GO:0042177;GO:0042360;GO:0042373;GO:0042802;GO:0043025;GO:0043066;GO:0043279;GO:0043525;GO:…	30.867	310.75	16	67.2	119	707950016	463710016	52278000	752969984	494750016	487540000	649329984	602320000	435489984	407979344	578420000	5.6238e+08	3.3137e+08	1.51208e+08	1.12376e+08	81.2222	26.1415	19.9822
O95394;A0A494C1Q4;O95394-4;O95394-3;H0Y987;A0A8V8TMH7;A0A8V8TLT8;A0A8V8TNH4;A0A494C0G1;A0A8V8TMI1;A0A494C1E2;J3KN95;A0A8V8TM25;A0A087WT27;H0Y8I3;A0A494C163;A0A494C099	Phosphoacetylglucosamine mutase	PGM3	sp|O95394|AGM1_HUMAN Phosphoacetylglucosamine mutase OS=Homo sapiens OX=9606 GN=PGM3 PE=1 SV=1;tr|A0A494C1Q4|A0A494C1Q4_HUMAN Phosphoacetylglucosamine mutase OS=Homo sapiens OX=9606 GN=PGM3 PE=1 SV=2;sp|O95394-4|AGM1_HUMAN Isoform 3 of Phosphoacetylglucosa	cytosol [GO:0005829];magnesium ion binding [GO:0000287];phosphoacetylglucosamine mutase activity [GO:0004610];carbohydrate metabolic process [GO:0005975];glucosamine metabolic process [GO:0006041];hemopoiesis [GO:0030097];protein N-linked glycosylation [GO:0006487];protein O-linked glycosylation [GO:0006493];spermatogenesis [GO:0007283];UDP-N-acetylglucosamine biosynthetic process [GO:0006048];ma…	GO:0000287;GO:0004610;GO:0005829;GO:0005975;GO:0006041;GO:0006048;GO:0006487;GO:0006493;GO:0007283;GO:0030097;GO:0000287;GO:0004610;GO:0005975;GO:0006048;GO:0004610;GO:0005975;GO:0006048;GO:0046872;GO:0000287;GO:0004610;GO:0005975;GO:0006048;GO:0000287;GO:0004610;GO:0005975;GO:0006048;GO:0000287;GO:0004610;GO:0005975;GO:0006048;GO:0000287;GO:0004610;GO:0005975;GO:0006048;GO:0000287;GO:0004610;GO:…	59.851	310.6	22	62.4	170	69993000	80393000	74121000	48003000	48610000	56592000	65515000	63043000	76730000	7.48357e+07	5.10683e+07	6.84293e+07	5.2367e+06	4.79325e+06	7.29407e+06	6.9976	9.38596	10.6593
P31943;G8JLB6;E9PCY7;H0YBD7;A0A9L9PY23	Heterogeneous nuclear ribonucleoprotein H;Heterogeneous nuclear ribonucleoprotein H, N-terminally processed	HNRNPH1	sp|P31943|HNRH1_HUMAN Heterogeneous nuclear ribonucleoprotein H OS=Homo sapiens OX=9606 GN=HNRNPH1 PE=1 SV=4;tr|G8JLB6|G8JLB6_HUMAN Heterogeneous nuclear ribonucleoprotein H1 OS=Homo sapiens OX=9606 GN=HNRNPH1 PE=1 SV=1;tr|E9PCY7|E9PCY7_HUMAN Heterogeneous	catalytic step 2 spliceosome [GO:0071013];cytosol [GO:0005829];membrane [GO:0016020];nucleoplasm [GO:0005654];nucleus [GO:0005634];ribonucleoprotein complex [GO:1990904];identical protein binding [GO:0042802];poly(U) RNA binding [GO:0008266];RNA binding [GO:0003723];mRNA splicing, via spliceosome [GO:0000398];regulation of RNA splicing [GO:0043484];RNA processing [GO:0006396];nucleoplasm [GO:0005…	GO:0000398;GO:0003723;GO:0005634;GO:0005654;GO:0005829;GO:0006396;GO:0008266;GO:0016020;GO:0042802;GO:0043484;GO:0071013;GO:1990904;GO:0003723;GO:0005654;GO:0003676;GO:0003723;GO:0003723;GO:0005654;GO:0005829;GO:0003723;GO:0003723;GO:0003676;GO:0003723;GO:0005654;GO:0005829;GO:0003723;GO:0005654;GO:0003723;GO:0005654;GO:0005829;GO:0003723;GO:0003723;GO:0003723;GO:0003723;GO:0005654;GO:0005829;GO:…	49.229	308.12	15	53	149	177320000	155740000	173420000	234910000	238700000	198290000	222960000	212710000	183970000	1.68827e+08	2.23967e+08	2.06547e+08	1.14999e+07	2.23172e+07	2.02125e+07	6.81167	9.96454	9.78592
P51991;A0A7I2V2R3;A0A7I2V5D8;A0A7I2V4J6;A0A7I2V4G0;P51991-2;A0A7I2V402	Heterogeneous nuclear ribonucleoprotein A3	HNRNPA3	sp|P51991|ROA3_HUMAN Heterogeneous nuclear ribonucleoprotein A3 OS=Homo sapiens OX=9606 GN=HNRNPA3 PE=1 SV=2;tr|A0A7I2V2R3|A0A7I2V2R3_HUMAN Heterogeneous nuclear ribonucleoprotein A3 OS=Homo sapiens OX=9606 GN=HNRNPA3 PE=1 SV=1;tr|A0A7I2V5D8|A0A7I2V5D8_HUM	catalytic step 2 spliceosome [GO:0071013];nucleoplasm [GO:0005654];nucleus [GO:0005634];ribonucleoprotein complex [GO:1990904];mRNA 3'-UTR binding [GO:0003730];RNA binding [GO:0003723];mRNA splicing, via spliceosome [GO:0000398];nucleus [GO:0005634];RNA binding [GO:0003723];RNA binding [GO:0003723];nucleus [GO:0005634];RNA binding [GO:0003723];nucleus [GO:0005634];RNA binding [GO:0003723];nucleus…	GO:0000398;GO:0003723;GO:0003730;GO:0005634;GO:0005654;GO:0071013;GO:1990904;GO:0003723;GO:0005634;GO:0003723;GO:0003723;GO:0005634;GO:0003723;GO:0005634;GO:0003723;GO:0005634;GO:0043231	39.594	307.23	17	40.5	130	130270000	114190000	110410000	152160000	140660000	115700000	154630000	133600000	111830000	118290000	1.36173e+08	1.33353e+08	1.05457e+07	1.86395e+07	2.14011e+07	8.91515	13.6881	16.0484
Q99460;Q99460-2;A0A7P0MW50;A0A7I2V523;A0A087WW66;A0A7I2V5C8;A0A7I2V262;A0A7I2YQY1;A0A7I2V2K8;A0A7I2V479;A0A7I2V641;A0A7I2V4X0;A0A7I2YQI9;A0A7I2V491	26S proteasome non-ATPase regulatory subunit 1	PSMD1	sp|Q99460|PSMD1_HUMAN 26S proteasome non-ATPase regulatory subunit 1 OS=Homo sapiens OX=9606 GN=PSMD1 PE=1 SV=2;sp|Q99460-2|PSMD1_HUMAN Isoform 2 of 26S proteasome non-ATPase regulatory subunit 1 OS=Homo sapiens OX=9606 GN=PSMD1;tr|A0A7P0MW50|A0A7P0MW50_HU	azurophil granule lumen [GO:0035578];cytosol [GO:0005829];extracellular region [GO:0005576];membrane [GO:0016020];nucleoplasm [GO:0005654];nucleus [GO:0005634];proteasome accessory complex [GO:0022624];proteasome complex [GO:0000502];proteasome regulatory particle [GO:0005838];proteasome regulatory particle, base subcomplex [GO:0008540];proteasome storage granule [GO:0034515];enzyme regulator act…	GO:0000502;GO:0005576;GO:0005634;GO:0005654;GO:0005829;GO:0005838;GO:0008540;GO:0016020;GO:0022624;GO:0030234;GO:0031625;GO:0034515;GO:0035578;GO:0042176;GO:0043161;GO:0008540;GO:0030234;GO:0042176;GO:0008540;GO:0030234;GO:0042176;GO:0008540;GO:0030234;GO:0042176;GO:0008540;GO:0030234;GO:0042176;GO:0008540;GO:0030234;GO:0042176;GO:0008540;GO:0030234;GO:0042176;GO:0008540;GO:0030234;GO:0042176;GO:…	105.84	306.95	38	52.3	213	93024000	77520000	82849000	89087000	92538000	87235000	91460000	85014000	77402000	8.44643e+07	89620000	8.46253e+07	7.87721e+06	2.69138e+06	7.03705e+06	9.32608	3.0031	8.31554
O15460-2;O15460	Prolyl 4-hydroxylase subunit alpha-2	P4HA2	sp|O15460-2|P4HA2_HUMAN Isoform IIa of Prolyl 4-hydroxylase subunit alpha-2 OS=Homo sapiens OX=9606 GN=P4HA2;sp|O15460|P4HA2_HUMAN Prolyl 4-hydroxylase subunit alpha-2 OS=Homo sapiens OX=9606 GN=P4HA2 PE=1 SV=1	cytosol [GO:0005829];endoplasmic reticulum [GO:0005783];endoplasmic reticulum lumen [GO:0005788];intracellular membrane-bounded organelle [GO:0043231];nucleoplasm [GO:0005654];electron transfer activity [GO:0009055];iron ion binding [GO:0005506];L-ascorbic acid binding [GO:0031418];procollagen-proline 4-dioxygenase activity [GO:0004656];endoplasmic reticulum [GO:0005783];intracellular membrane-bo…	GO:0004656;GO:0005506;GO:0005654;GO:0005783;GO:0005788;GO:0005829;GO:0009055;GO:0031418;GO:0043231;GO:0004656;GO:0005783;GO:0043231;GO:0004656;GO:0005783;GO:0043231;GO:0004656;GO:0005783;GO:0043231;GO:0004656;GO:0005783;GO:0043231;GO:0004656;GO:0005783;GO:0043231;GO:0004656;GO:0005783;GO:0004656;GO:0005783;GO:0004656;GO:0005783;GO:0043231	60.632	305.12	23	55.7	180	268990016	183850000	217140000	146980000	139100000	131310000	251390000	263030000	222410000	223326672	139130000	245610000	4.29058e+07	7.83504e+06	2.09178e+07	19.2121	5.63145	8.51665
P26640;A0A140T936	Valine--tRNA ligase	VARS	sp|P26640|SYVC_HUMAN Valine--tRNA ligase OS=Homo sapiens OX=9606 GN=VARS1 PE=1 SV=4;tr|A0A140T936|A0A140T936_HUMAN Valine--tRNA ligase (Fragment) OS=Homo sapiens OX=9606 GN=VARS1 PE=1 SV=1	cytosol [GO:0005829];aminoacyl-tRNA editing activity [GO:0002161];ATP binding [GO:0005524];valine-tRNA ligase activity [GO:0004832];tRNA aminoacylation for protein translation [GO:0006418];valyl-tRNA aminoacylation [GO:0006438];cytoplasm [GO:0005737];aminoacyl-tRNA editing activity [GO:0002161];ATP binding [GO:0005524];valine-tRNA ligase activity [GO:0004832];valyl-tRNA aminoacylation [GO:0006438…	GO:0002161;GO:0004832;GO:0005524;GO:0005829;GO:0006418;GO:0006438;GO:0002161;GO:0004832;GO:0005524;GO:0005737;GO:0006438;GO:0004832;GO:0005524;GO:0006438;GO:0005737;GO:0005737;GO:0004812;GO:0005524;GO:0005737;GO:0006418;GO:0005737	140.47	304.69	36	41.2	232	44049000	40976000	40885000	48902000	44758000	41819000	44061000	41024000	38644000	41970000	4.51597e+07	41243000	1.80104e+06	3.55854e+06	2.71513e+06	4.29126	7.87991	6.58326
P46939;P46939-2	Utrophin	UTRN	sp|P46939|UTRN_HUMAN Utrophin OS=Homo sapiens OX=9606 GN=UTRN PE=1 SV=2;sp|P46939-2|UTRN_HUMAN Isoform 2 of Utrophin OS=Homo sapiens OX=9606 GN=UTRN	cytoplasm [GO:0005737];cytoskeleton [GO:0005856];dystrophin-associated glycoprotein complex [GO:0016010];extracellular exosome [GO:0070062];filopodium [GO:0030175];filopodium membrane [GO:0031527];membrane [GO:0016020];neuromuscular junction [GO:0031594];nucleoplasm [GO:0005654];plasma membrane [GO:0005886];postsynaptic membrane [GO:0045211];protein-containing complex [GO:0032991];sarcolemma [GO:…	GO:0001954;GO:0003779;GO:0005178;GO:0005654;GO:0005737;GO:0005856;GO:0005886;GO:0006936;GO:0007517;GO:0008270;GO:0016010;GO:0016020;GO:0017166;GO:0019901;GO:0030175;GO:0031527;GO:0031594;GO:0032991;GO:0042383;GO:0045211;GO:0070062;GO:0099536;GO:2000649;GO:0005886;GO:0007417;GO:0008270;GO:0014069;GO:0030425;GO:0043204;GO:0050808;GO:0098978;GO:0099536;GO:0003779;GO:0003779;GO:0003779;GO:0003779;GO:…	394.46	303.25	91	34.3	446	19836000	23699000	20730000	25370000	23689000	21502000	22860000	24540000	24344000	2.14217e+07	2.35203e+07	2.39147e+07	2.02225e+06	1.93951e+06	918611	9.44021	8.24609	3.8412
Q6YHK3;Q6YHK3-4;Q6YHK3-2;Q6YHK3-3	CD109 antigen	CD109	sp|Q6YHK3|CD109_HUMAN CD109 antigen OS=Homo sapiens OX=9606 GN=CD109 PE=1 SV=2;sp|Q6YHK3-4|CD109_HUMAN Isoform 4 of CD109 antigen OS=Homo sapiens OX=9606 GN=CD109;sp|Q6YHK3-2|CD109_HUMAN Isoform 2 of CD109 antigen OS=Homo sapiens OX=9606 GN=CD109;sp|Q6YHK3	cell surface [GO:0009986];cytosol [GO:0005829];extracellular region [GO:0005576];extracellular space [GO:0005615];plasma membrane [GO:0005886];platelet alpha granule membrane [GO:0031092];side of membrane [GO:0098552];serine-type endopeptidase inhibitor activity [GO:0004867];transforming growth factor beta binding [GO:0050431];hair follicle development [GO:0001942];keratinocyte proliferation [GO:…	GO:0001933;GO:0001942;GO:0004867;GO:0005576;GO:0005615;GO:0005829;GO:0005886;GO:0009986;GO:0010839;GO:0030512;GO:0031092;GO:0043616;GO:0045616;GO:0050431;GO:0061045;GO:0072089;GO:0072675;GO:0098552;GO:2000647	161.69	299.94	31	30	196	32470000	19458000	28032000	18011000	16218000	23546000	33292000	40459000	29973000	2.66533e+07	1.92583e+07	3.45747e+07	6.61465e+06	3.81992e+06	5.35938e+06	24.8173	19.8351	15.5009
Q15366-2;Q15366-3;Q15366-6;F8VZX2;Q15366;Q15366-5;Q15366-4;H3BRU6;Q15366-8;Q15366-7;F8W0G4;F8W1G6;F8VXH9	Poly(rC)-binding protein 2	PCBP2	sp|Q15366-2|PCBP2_HUMAN Isoform 2 of Poly(rC)-binding protein 2 OS=Homo sapiens OX=9606 GN=PCBP2;sp|Q15366-3|PCBP2_HUMAN Isoform 3 of Poly(rC)-binding protein 2 OS=Homo sapiens OX=9606 GN=PCBP2;sp|Q15366-6|PCBP2_HUMAN Isoform 6 of Poly(rC)-binding protein	cytoplasm [GO:0005737];cytosol [GO:0005829];extracellular exosome [GO:0070062];nucleus [GO:0005634];ribonucleoprotein complex [GO:1990904];C-rich single-stranded DNA binding [GO:1990829];mRNA binding [GO:0003729];RNA binding [GO:0003723];mRNA metabolic process [GO:0016071];negative regulation of transcription by RNA polymerase II [GO:0000122];regulation of gene expression [GO:0010468];regulation …	GO:0000122;GO:0003723;GO:0003729;GO:0005634;GO:0005737;GO:0005829;GO:0010468;GO:0016071;GO:0051252;GO:0070062;GO:1990829;GO:1990904;GO:0003697;GO:0003723;GO:0003729;GO:0005634;GO:0005654;GO:0005737;GO:0005829;GO:0005925;GO:0010468;GO:0014069;GO:0016020;GO:0016071;GO:0019899;GO:0031625;GO:0039694;GO:0043161;GO:0045087;GO:0045944;GO:0050687;GO:0051252;GO:0051607;GO:0070062;GO:0075522;GO:0160049;GO:…	38.651	299.76	14	60.4	96	106910000	82856000	103410000	121930000	138640000	121750000	137110000	128430000	115010000	9.77253e+07	127440000	126850000	1.29956e+07	9.6999e+06	1.11344e+07	13.2981	7.61135	8.77761
P19338;A0A7I2V428;C9JLB1;A0A7I2V3F3;H7BY16;A0A7I2V5M5;A0A7I2V2U7;A0A7I2V349;A0A7I2V506;A0A7I2V699	Nucleolin	NCL	sp|P19338|NUCL_HUMAN Nucleolin OS=Homo sapiens OX=9606 GN=NCL PE=1 SV=3;tr|A0A7I2V428|A0A7I2V428_HUMAN Nucleolin OS=Homo sapiens OX=9606 GN=NCL PE=1 SV=1;tr|C9JLB1|C9JLB1_HUMAN Nucleolin OS=Homo sapiens OX=9606 GN=NCL PE=1 SV=2;tr|A0A7I2V3F3|A0A7I2V3F3_HUM	cell cortex [GO:0005938];chromosome [GO:0005694];cornified envelope [GO:0001533];cytoplasmic ribonucleoprotein granule [GO:0036464];extracellular exosome [GO:0070062];membrane [GO:0016020];nucleolus [GO:0005730];nucleoplasm [GO:0005654];nucleus [GO:0005634];ribonucleoprotein complex [GO:1990904];spliceosomal complex [GO:0005681];DNA topoisomerase binding [GO:0044547];identical protein binding [GO…	GO:0001525;GO:0001533;GO:0003723;GO:0005634;GO:0005654;GO:0005681;GO:0005694;GO:0005730;GO:0005938;GO:0016020;GO:0017148;GO:0036464;GO:0042162;GO:0042731;GO:0042802;GO:0043560;GO:0044547;GO:0045944;GO:0046627;GO:0048026;GO:0048027;GO:0050730;GO:0070062;GO:0071364;GO:1901838;GO:1990830;GO:1990904;GO:0003677;GO:0003723;GO:0005654;GO:0005694;GO:0005730;GO:0036464;GO:0003677;GO:0003723;GO:0005654;GO:…	76.613	299.34	31	36.6	226	158070000	181200000	179880000	211640000	197840000	186990000	234730000	186840000	160530000	173050000	1.98823e+08	1.94033e+08	1.29898e+07	1.23544e+07	3.76194e+07	7.50641	6.21375	19.3881
P02511;E9PJL7;A0A024R3B9;E9PRA8;E9PNH7	Alpha-crystallin B chain	CRYAB	sp|P02511|CRYAB_HUMAN Alpha-crystallin B chain OS=Homo sapiens OX=9606 GN=CRYAB PE=1 SV=2;tr|E9PJL7|E9PJL7_HUMAN Alpha-crystallin B chain (Fragment) OS=Homo sapiens OX=9606 GN=CRYAB PE=1 SV=8;tr|A0A024R3B9|A0A024R3B9_HUMAN Crystallin alpha B OS=Homo sapien	actin filament bundle [GO:0032432];axon [GO:0030424];cardiac myofibril [GO:0097512];cell surface [GO:0009986];cytoplasm [GO:0005737];cytosol [GO:0005829];dendritic spine [GO:0043197];extracellular exosome [GO:0070062];lysosome [GO:0005764];M band [GO:0031430];mitochondrion [GO:0005739];nucleoplasm [GO:0005654];nucleus [GO:0005634];perikaryon [GO:0043204];protein-containing complex [GO:0032991];sy…	GO:0001540;GO:0001666;GO:0002088;GO:0005198;GO:0005212;GO:0005634;GO:0005654;GO:0005737;GO:0005739;GO:0005764;GO:0005829;GO:0006457;GO:0006936;GO:0007021;GO:0007517;GO:0008017;GO:0009408;GO:0009986;GO:0010629;GO:0030018;GO:0030308;GO:0030424;GO:0031109;GO:0031333;GO:0031430;GO:0032355;GO:0032387;GO:0032432;GO:0032991;GO:0042026;GO:0042542;GO:0042802;GO:0042803;GO:0043066;GO:0043067;GO:0043197;GO:…	20.159	296.63	9	74.9	79	448600000	287000000	422590016	44124000	52389000	53954000	230990000	148860000	230790000	3.86063e+08	5.01557e+07	2.03547e+08	8.67715e+07	5.28186e+06	4.73601e+07	22.476	10.5309	23.2675
Q9BS26;A0A8I5KW59;A0A8I5KU76;A0A8I5KVZ0;A0A8I5KTR3	Endoplasmic reticulum resident protein 44	ERP44	sp|Q9BS26|ERP44_HUMAN Endoplasmic reticulum resident protein 44 OS=Homo sapiens OX=9606 GN=ERP44 PE=1 SV=1;tr|A0A8I5KW59|A0A8I5KW59_HUMAN Endoplasmic reticulum protein 44 OS=Homo sapiens OX=9606 GN=ERP44 PE=1 SV=1;tr|A0A8I5KU76|A0A8I5KU76_HUMAN Endoplasmic	cell surface [GO:0009986];endoplasmic reticulum lumen [GO:0005788];endoplasmic reticulum membrane [GO:0005789];endoplasmic reticulum-Golgi intermediate compartment [GO:0005793];extracellular exosome [GO:0070062];extracellular region [GO:0005576];specific granule lumen [GO:0035580];protein disulfide isomerase activity [GO:0003756];cell redox homeostasis [GO:0045454];glycoprotein metabolic process …	GO:0003756;GO:0005576;GO:0005788;GO:0005789;GO:0005793;GO:0006457;GO:0006986;GO:0009100;GO:0009986;GO:0034976;GO:0035580;GO:0045454;GO:0070062	46.971	296.12	15	45.6	117	72222000	78926000	71265000	59643000	59537000	59090000	60365000	64067000	59515000	7.41377e+07	5.94233e+07	6.13157e+07	4.17433e+06	293500	2.42033e+06	5.63052	0.493914	3.94733
P26196	Probable ATP-dependent RNA helicase DDX6	DDX6	sp|P26196|DDX6_HUMAN Probable ATP-dependent RNA helicase DDX6 OS=Homo sapiens OX=9606 GN=DDX6 PE=1 SV=2	cytoplasm [GO:0005737];cytoplasmic ribonucleoprotein granule [GO:0036464];cytoplasmic stress granule [GO:0010494];cytosol [GO:0005829];membrane [GO:0016020];nucleus [GO:0005634];P-body [GO:0000932];RISC complex [GO:0016442];ATP binding [GO:0005524];ATP hydrolysis activity [GO:0016887];cadherin binding [GO:0045296];helicase activity [GO:0004386];mRNA binding [GO:0003729];protein domain specific bi…	GO:0000932;GO:0003723;GO:0003724;GO:0003729;GO:0004386;GO:0005524;GO:0005634;GO:0005737;GO:0005829;GO:0010494;GO:0016020;GO:0016442;GO:0016887;GO:0017148;GO:0019074;GO:0019827;GO:0019904;GO:0030182;GO:0033962;GO:0034063;GO:0035278;GO:0036464;GO:0045296;GO:0045665	54.416	294.75	21	65	145	37634000	31754000	35335000	48432000	50714000	43129000	53679000	48924000	41652000	3.49077e+07	47425000	48085000	2.9632e+06	3.89148e+06	6.05724e+06	8.48868	8.20554	12.5969
K7ELL7;P14314;P14314-2	Glucosidase 2 subunit beta	PRKCSH	tr|K7ELL7|K7ELL7_HUMAN Glucosidase 2 subunit beta OS=Homo sapiens OX=9606 GN=PRKCSH PE=1 SV=1;sp|P14314|GLU2B_HUMAN Glucosidase 2 subunit beta OS=Homo sapiens OX=9606 GN=PRKCSH PE=1 SV=2;sp|P14314-2|GLU2B_HUMAN Isoform 2 of Glucosidase 2 subunit beta OS=Ho	endoplasmic reticulum [GO:0005783];endoplasmic reticulum lumen [GO:0005788];glucosidase II complex [GO:0017177];intracellular membrane-bounded organelle [GO:0043231];calcium ion binding [GO:0005509];phosphoprotein binding [GO:0051219];protein kinase C binding [GO:0005080];transmembrane transporter binding [GO:0044325];intracellular signal transduction [GO:0035556];liver development [GO:0001889];N…	GO:0001889;GO:0005080;GO:0005509;GO:0005783;GO:0005788;GO:0006491;GO:0017177;GO:0035556;GO:0043231;GO:0044325;GO:0051219;GO:0001701;GO:0001889;GO:0003723;GO:0005509;GO:0005783;GO:0006807;GO:0010977;GO:0017177;GO:0044877	60.192	294.6	21	54	141	110010000	84927000	109620000	114440000	111140000	106730000	112100000	110070000	109200000	101519000	110770000	1.10457e+08	1.43704e+07	3.86829e+06	1.48816e+06	14.1554	3.49219	1.34728
K7EKE6;P36776;P36776-2;K7EJE8;P36776-3	Lon protease homolog, mitochondrial	LONP1	tr|K7EKE6|K7EKE6_HUMAN Lon protease homolog, mitochondrial OS=Homo sapiens OX=9606 GN=LONP1 PE=1 SV=1;sp|P36776|LONM_HUMAN Lon protease homolog, mitochondrial OS=Homo sapiens OX=9606 GN=LONP1 PE=1 SV=2;sp|P36776-2|LONM_HUMAN Isoform 2 of Lon protease homol	cytosol [GO:0005829];mitochondrial matrix [GO:0005759];mitochondrion [GO:0005739];nucleoplasm [GO:0005654];ATP binding [GO:0005524];ATP hydrolysis activity [GO:0016887];ATP-dependent peptidase activity [GO:0004176];sequence-specific DNA binding [GO:0043565];serine-type endopeptidase activity [GO:0004252];cellular response to oxidative stress [GO:0034599];chaperone-mediated protein complex assembl…	GO:0004176;GO:0004252;GO:0005524;GO:0005654;GO:0005739;GO:0005759;GO:0005829;GO:0006515;GO:0016887;GO:0034599;GO:0043565;GO:0051131;GO:0070407;GO:0004176;GO:0004252;GO:0005524;GO:0005654;GO:0005739;GO:0005759;GO:0005829;GO:0006515;GO:0016887;GO:0034599;GO:0043565;GO:0051131;GO:0070407;GO:0000002;GO:0001666;GO:0003697;GO:0003727;GO:0004176;GO:0004252;GO:0005524;GO:0005654;GO:0005739;GO:0005759;GO:…	95.179	290.62	30	54.6	175	59221000	60579000	44782000	38727000	32903000	40892000	40942000	36148000	24672000	5.48607e+07	3.75073e+07	3.39207e+07	8.75475e+06	4.13179e+06	8.36056e+06	15.9582	11.016	24.6474
P21796;C9JI87	Voltage-dependent anion-selective channel protein 1	VDAC1	sp|P21796|VDAC1_HUMAN Voltage-dependent anion-selective channel protein 1 OS=Homo sapiens OX=9606 GN=VDAC1 PE=1 SV=2;tr|C9JI87|C9JI87_HUMAN Voltage-dependent anion-selective channel protein 1 (Fragment) OS=Homo sapiens OX=9606 GN=VDAC1 PE=1 SV=6	extracellular exosome [GO:0070062];membrane [GO:0016020];membrane raft [GO:0045121];mitochondrial membrane [GO:0031966];mitochondrial nucleoid [GO:0042645];mitochondrial outer membrane [GO:0005741];mitochondrial permeability transition pore complex [GO:0005757];mitochondrion [GO:0005739];nucleus [GO:0005634];plasma membrane [GO:0005886];pore complex [GO:0046930];synapse [GO:0045202];ceramide bind…	GO:0001662;GO:0005634;GO:0005739;GO:0005741;GO:0005757;GO:0005886;GO:0006090;GO:0006820;GO:0006915;GO:0007270;GO:0007612;GO:0008142;GO:0008308;GO:0015288;GO:0015485;GO:0016020;GO:0019901;GO:0030855;GO:0031210;GO:0031966;GO:0042645;GO:0042802;GO:0043066;GO:0044325;GO:0045121;GO:0045202;GO:0046930;GO:0070062;GO:0097001;GO:0110099;GO:1903146;GO:1905091;GO:2000378;GO:0005741;GO:0005886;GO:0006915;GO:…	30.772	290.09	18	79.5	184	134590000	125260000	128720000	145900000	132520000	157390000	145380000	143340000	132190000	1.29523e+08	145270000	1.40303e+08	4.71659e+06	1.2447e+07	7.1e+06	3.6415	8.56816	5.06047
Q86VP6;Q86VP6-2;A0A0C4DGH5	Cullin-associated NEDD8-dissociated protein 1	CAND1	sp|Q86VP6|CAND1_HUMAN Cullin-associated NEDD8-dissociated protein 1 OS=Homo sapiens OX=9606 GN=CAND1 PE=1 SV=2;sp|Q86VP6-2|CAND1_HUMAN Isoform 2 of Cullin-associated NEDD8-dissociated protein 1 OS=Homo sapiens OX=9606 GN=CAND1;tr|A0A0C4DGH5|A0A0C4DGH5_HUMA	cytosol [GO:0005829];nucleus [GO:0005634];TBP-class protein binding [GO:0017025];positive regulation of DNA-templated transcription [GO:0045893];protein ubiquitination [GO:0016567];SCF complex assembly [GO:0010265];cullin-RING ubiquitin ligase complex [GO:0031461];cytoplasm [GO:0005737];cytosol [GO:0005829];extracellular exosome [GO:0070062];extracellular region [GO:0005576];ficolin-1-rich granul…	GO:0005634;GO:0005829;GO:0010265;GO:0016567;GO:0017025;GO:0045893;GO:0000151;GO:0005576;GO:0005634;GO:0005654;GO:0005737;GO:0005794;GO:0005829;GO:0010265;GO:0016020;GO:0016567;GO:0017025;GO:0030154;GO:0031461;GO:0034774;GO:0043086;GO:0045899;GO:0070062;GO:1904813;GO:0005654;GO:0005794;GO:0005829;GO:0010265;GO:0010265;GO:0010265;GO:0010265;GO:0010265	136.37	289.14	40	44.3	288	61482000	64260000	56096000	60780000	55042000	49537000	57402000	59632000	55624000	6.06127e+07	5.51197e+07	5.75527e+07	4.15085e+06	5.6219e+06	2.00824e+06	6.84815	10.1994	3.4894
Q9UKY7;Q9UKY7-2	Protein CDV3 homolog	CDV3	sp|Q9UKY7|CDV3_HUMAN Protein CDV3 homolog OS=Homo sapiens OX=9606 GN=CDV3 PE=1 SV=1;sp|Q9UKY7-2|CDV3_HUMAN Isoform 2 of Protein CDV3 homolog OS=Homo sapiens OX=9606 GN=CDV3	cytoplasm [GO:0005737];cytosol [GO:0005829];plasma membrane [GO:0005886]	GO:0005737;GO:0005829;GO:0005886	27.335	288.67	13	72.1	119	40955000	36945000	35630000	47395000	40667000	41548000	43055000	39737000	39078000	3.78433e+07	4.32033e+07	4.06233e+07	2.77383e+06	3.65672e+06	2.13151e+06	7.32978	8.46397	5.247
O00429-4;O00429-2;O00429;O00429-9;O00429-3;O00429-8;O00429-5;F8VZ52;O00429-6;F8VUJ9;A0A994J3M8;A0A994J402;A0A994J696;A0A994J6L8;A0A994J3G5;A0A8V8TQT5;H0YI79;A0A994J3G1	Dynamin-1-like protein	DNM1L	sp|O00429-4|DNM1L_HUMAN Isoform 3 of Dynamin-1-like protein OS=Homo sapiens OX=9606 GN=DNM1L;sp|O00429-2|DNM1L_HUMAN Isoform 4 of Dynamin-1-like protein OS=Homo sapiens OX=9606 GN=DNM1L;sp|O00429|DNM1L_HUMAN Dynamin-1-like protein OS=Homo sapiens OX=9606 G	brush border [GO:0005903];clathrin-coated pit [GO:0005905];cytoplasm [GO:0005737];cytosol [GO:0005829];endoplasmic reticulum [GO:0005783];endoplasmic reticulum membrane [GO:0005789];Golgi apparatus [GO:0005794];intracellular membrane-bounded organelle [GO:0043231];membrane [GO:0016020];microtubule [GO:0005874];mitochondrial outer membrane [GO:0005741];mitochondrion [GO:0005739];perinuclear region…	GO:0000266;GO:0001836;GO:0003924;GO:0005096;GO:0005525;GO:0005737;GO:0005739;GO:0005741;GO:0005777;GO:0005783;GO:0005789;GO:0005794;GO:0005829;GO:0005874;GO:0005903;GO:0005905;GO:0006816;GO:0006897;GO:0007005;GO:0008017;GO:0008289;GO:0010468;GO:0010821;GO:0016020;GO:0016559;GO:0030672;GO:0030742;GO:0031267;GO:0031625;GO:0032991;GO:0042802;GO:0042803;GO:0043065;GO:0043231;GO:0043653;GO:0048312;GO:…	78.099	288.24	27	55.5	161	48290000	39716000	48302000	35430000	33259000	31632000	40801000	38458000	38526000	45436000	3.34403e+07	3.92617e+07	4.95367e+06	1.90548e+06	1.33354e+06	10.9025	5.69816	3.39653
Q6WCQ1;Q6WCQ1-2;A0A494BZV2;Q6WCQ1-3;J3KSW8;H0Y2S9	Myosin phosphatase Rho-interacting protein	MPRIP	sp|Q6WCQ1|MPRIP_HUMAN Myosin phosphatase Rho-interacting protein OS=Homo sapiens OX=9606 GN=MPRIP PE=1 SV=3;sp|Q6WCQ1-2|MPRIP_HUMAN Isoform 2 of Myosin phosphatase Rho-interacting protein OS=Homo sapiens OX=9606 GN=MPRIP;tr|A0A494BZV2|A0A494BZV2_HUMAN Myos	actin cytoskeleton [GO:0015629];cytosol [GO:0005829];focal adhesion [GO:0005925];actin filament binding [GO:0051015];cadherin binding [GO:0045296];actin cytoskeleton [GO:0015629];cytosol [GO:0005829];actin cytoskeleton [GO:0015629];cytosol [GO:0005829];actin cytoskeleton [GO:0015629];cytosol [GO:0005829];actin cytoskeleton [GO:0015629];cytosol [GO:0005829];actin cytoskeleton [GO:0015629];cytosol …	GO:0005829;GO:0005925;GO:0015629;GO:0045296;GO:0051015;GO:0005829;GO:0015629;GO:0005829;GO:0015629;GO:0005829;GO:0015629;GO:0005829;GO:0015629;GO:0005829;GO:0015629;GO:0005829;GO:0015629	116.53	288.04	39	51	268	40796000	53121000	42799000	31273000	29417000	27626000	40240000	37240000	39448000	45572000	2.94387e+07	38976000	6.61389e+06	1.8236e+06	1.5547e+06	14.5131	6.19456	3.98886
Q9H4M9;A0A024R571;C9JC03;C9J2Z4	EH domain-containing protein 1	EHD1	sp|Q9H4M9|EHD1_HUMAN EH domain-containing protein 1 OS=Homo sapiens OX=9606 GN=EHD1 PE=1 SV=2;tr|A0A024R571|A0A024R571_HUMAN EH domain containing 1 OS=Homo sapiens OX=9606 GN=EHD1 PE=1 SV=1;tr|C9JC03|C9JC03_HUMAN EH domain containing 1 (Fragment) OS=Homo s	ciliary pocket membrane [GO:0020018];cytoplasm [GO:0005737];early endosome [GO:0005769];early endosome membrane [GO:0031901];endocytic vesicle [GO:0030139];endosome membrane [GO:0010008];extracellular exosome [GO:0070062];lipid droplet [GO:0005811];membrane [GO:0016020];perinuclear region of cytoplasm [GO:0048471];plasma membrane [GO:0005886];platelet dense tubular network membrane [GO:0031095];r…	GO:0005509;GO:0005524;GO:0005525;GO:0005737;GO:0005769;GO:0005811;GO:0005886;GO:0006886;GO:0006897;GO:0010008;GO:0010886;GO:0010976;GO:0016020;GO:0020018;GO:0030139;GO:0031095;GO:0031175;GO:0031267;GO:0031901;GO:0032456;GO:0034383;GO:0042632;GO:0042802;GO:0045296;GO:0048471;GO:0051260;GO:0055038;GO:0060271;GO:0061512;GO:0070062;GO:0072659;GO:1901741;GO:1990090;GO:2001137;GO:0005509;GO:0005524;GO:…	60.626	287.83	36	82.4	250	136100000	181360000	180870000	196170000	196220000	235270000	180580000	173090000	193450000	166110000	209220000	1.82373e+08	2.59906e+07	2.256e+07	1.02978e+07	15.6466	10.7829	5.64654
Q14257;Q14257-2;H0YL43;A8MXP8	Reticulocalbin-2	RCN2	sp|Q14257|RCN2_HUMAN Reticulocalbin-2 OS=Homo sapiens OX=9606 GN=RCN2 PE=1 SV=1;sp|Q14257-2|RCN2_HUMAN Isoform 2 of Reticulocalbin-2 OS=Homo sapiens OX=9606 GN=RCN2;tr|H0YL43|H0YL43_HUMAN Reticulocalbin 2 (Fragment) OS=Homo sapiens OX=9606 GN=RCN2 PE=1 SV=	endoplasmic reticulum [GO:0005783];endoplasmic reticulum lumen [GO:0005788];nucleolus [GO:0005730];calcium ion binding [GO:0005509];calcium ion binding [GO:0005509];calcium ion binding [GO:0005509]	GO:0005509;GO:0005730;GO:0005783;GO:0005788;GO:0005509;GO:0005509	36.876	287.39	16	76.7	85	26220000	14149000	32503000	58528000	47535000	38757000	36620000	42456000	31213000	2.42907e+07	4.82733e+07	36763000	9.32787e+06	9.90616e+06	5.62286e+06	38.401	20.521	15.2949
Q15363;F5GX39	Transmembrane emp24 domain-containing protein 2	TMED2	sp|Q15363|TMED2_HUMAN Transmembrane emp24 domain-containing protein 2 OS=Homo sapiens OX=9606 GN=TMED2 PE=1 SV=1;tr|F5GX39|F5GX39_HUMAN Transmembrane p24 trafficking protein 2 OS=Homo sapiens OX=9606 GN=TMED2 PE=1 SV=1	COPI-coated vesicle [GO:0030137];COPI-coated vesicle membrane [GO:0030663];COPII-coated ER to Golgi transport vesicle [GO:0030134];endoplasmic reticulum [GO:0005783];endoplasmic reticulum membrane [GO:0005789];endoplasmic reticulum-Golgi intermediate compartment [GO:0005793];endoplasmic reticulum-Golgi intermediate compartment membrane [GO:0033116];ER to Golgi transport vesicle membrane [GO:00125…	GO:0000139;GO:0001843;GO:0001893;GO:0001947;GO:0005109;GO:0005119;GO:0005783;GO:0005789;GO:0005793;GO:0005794;GO:0006886;GO:0006888;GO:0006954;GO:0007030;GO:0009306;GO:0010628;GO:0012507;GO:0016020;GO:0030133;GO:0030134;GO:0030137;GO:0030663;GO:0032525;GO:0032580;GO:0033116;GO:0034260;GO:0035264;GO:0035459;GO:0036342;GO:0036499;GO:0042589;GO:0043231;GO:0045879;GO:0048205;GO:0048208;GO:0060670;GO:…	22.761	287.24	11	53.7	103	293230016	242340000	235770000	201140000	223920000	205330000	220640000	213560000	205420000	2.57113e+08	210130000	2.13207e+08	3.145e+07	1.21249e+07	7.61615e+06	12.232	5.77017	3.57219
O43175;A0A286YF22;A0A2C9F2M7;A0A286YFA2;A0A286YFL2	D-3-phosphoglycerate dehydrogenase	PHGDH	sp|O43175|SERA_HUMAN D-3-phosphoglycerate dehydrogenase OS=Homo sapiens OX=9606 GN=PHGDH PE=1 SV=4;tr|A0A286YF22|A0A286YF22_HUMAN D-3-phosphoglycerate dehydrogenase OS=Homo sapiens OX=9606 GN=PHGDH PE=1 SV=1;tr|A0A2C9F2M7|A0A2C9F2M7_HUMAN D-3-phosphoglycer	cytosol [GO:0005829];extracellular exosome [GO:0070062];electron transfer activity [GO:0009055];L-malate dehydrogenase activity [GO:0030060];NAD binding [GO:0051287];phosphoglycerate dehydrogenase activity [GO:0004617];brain development [GO:0007420];G1 to G0 transition [GO:0070314];gamma-aminobutyric acid metabolic process [GO:0009448];glial cell development [GO:0021782];glutamine metabolic proce…	GO:0004617;GO:0005829;GO:0006541;GO:0006544;GO:0006564;GO:0006566;GO:0007420;GO:0009055;GO:0009448;GO:0010468;GO:0019530;GO:0021510;GO:0021782;GO:0021915;GO:0030060;GO:0031175;GO:0051287;GO:0070062;GO:0070314;GO:0004617;GO:0006564;GO:0051287;GO:0004617;GO:0006564;GO:0051287;GO:0008652;GO:0016616;GO:0051287;GO:0008652;GO:0016616;GO:0051287;GO:0008652;GO:0016616;GO:0051287;GO:0008652;GO:0016616;GO:…	56.65	285.84	21	54.6	160	172910000	185430000	144860000	79695000	59059000	83184000	74047000	71101000	44131000	1.67733e+08	7.39793e+07	63093000	2.07745e+07	1.30386e+07	1.64875e+07	12.3854	17.6247	26.1321
P05556;A0A7I2V2F9;H7C4K3;E7EUI6;P05556-5;A0A7I2V348;P05556-3;C9JPK5;P05556-4;P05556-2;A0A7I2V5T3;A0A7I2V5Z8	Integrin beta-1;Integrin beta= CD29	ITGB1	sp|P05556|ITB1_HUMAN Integrin beta-1 OS=Homo sapiens OX=9606 GN=ITGB1 PE=1 SV=2;tr|A0A7I2V2F9|A0A7I2V2F9_HUMAN Integrin beta OS=Homo sapiens OX=9606 GN=ITGB1 PE=1 SV=1;tr|H7C4K3|H7C4K3_HUMAN Integrin beta OS=Homo sapiens OX=9606 GN=ITGB1 PE=1 SV=2;tr|E7EUI	cell surface [GO:0009986];cerebellar climbing fiber to Purkinje cell synapse [GO:0150053];cleavage furrow [GO:0032154];cytoplasm [GO:0005737];dendritic spine [GO:0043197];endosome membrane [GO:0010008];external side of plasma membrane [GO:0009897];extracellular exosome [GO:0070062];filopodium [GO:0030175];focal adhesion [GO:0005925];glial cell projection [GO:0097386];integrin alpha1-beta1 complex…	GO:0000082;GO:0000132;GO:0000287;GO:0001618;GO:0001701;GO:0001726;GO:0001968;GO:0002020;GO:0002042;GO:0002052;GO:0003779;GO:0005178;GO:0005509;GO:0005737;GO:0005886;GO:0005925;GO:0006909;GO:0006968;GO:0007155;GO:0007156;GO:0007159;GO:0007160;GO:0007161;GO:0007229;GO:0007405;GO:0007517;GO:0007520;GO:0008305;GO:0008354;GO:0008542;GO:0009897;GO:0009986;GO:0010008;GO:0010710;GO:0010763;GO:0014704;GO:…	88.414	285.84	29	40.9	243	181170000	130760000	163500000	272769984	280600000	202400000	221500000	215040000	174780000	1.58477e+08	251923328	2.03773e+08	2.55777e+07	4.30668e+07	2.53159e+07	16.1397	17.0952	12.4235
P60468;S4R3B5	Protein transport protein Sec61 subunit beta	SEC61B	sp|P60468|SC61B_HUMAN Protein transport protein Sec61 subunit beta OS=Homo sapiens OX=9606 GN=SEC61B PE=1 SV=2;tr|S4R3B5|S4R3B5_HUMAN SEC61 translocon subunit beta OS=Homo sapiens OX=9606 GN=SEC61B PE=1 SV=1	cytosol [GO:0005829];endoplasmic reticulum [GO:0005783];endoplasmic reticulum membrane [GO:0005789];endoplasmic reticulum quality control compartment [GO:0044322];endoplasmic reticulum Sec complex [GO:0031205];membrane [GO:0016020];Sec61 translocon complex [GO:0005784];epidermal growth factor binding [GO:0048408];ribosome binding [GO:0043022];RNA binding [GO:0003723];post-translational protein ta…	GO:0003723;GO:0005783;GO:0005784;GO:0005789;GO:0005829;GO:0006616;GO:0016020;GO:0030433;GO:0030970;GO:0031204;GO:0031205;GO:0043022;GO:0044322;GO:0048408;GO:0005784;GO:0006886	9.9743	282.6	8	67.7	81	391089984	378920000	370209984	271040000	382409984	251450000	213550000	332150016	341360000	3.80073e+08	301633328	295686672	1.04877e+07	7.06371e+07	7.12813e+07	2.75938	23.4182	24.1071
Q14157;Q5VU79;Q14157-5;F8W726;Q14157-3;Q14157-1;A0AA34QVE6;Q14157-4	Ubiquitin-associated protein 2-like	UBAP2L	sp|Q14157|UBP2L_HUMAN Ubiquitin-associated protein 2-like OS=Homo sapiens OX=9606 GN=UBAP2L PE=1 SV=2;tr|Q5VU79|Q5VU79_HUMAN Ubiquitin associated protein 2 like OS=Homo sapiens OX=9606 GN=UBAP2L PE=1 SV=2;sp|Q14157-5|UBP2L_HUMAN Isoform 5 of Ubiquitin-asso	chromosome [GO:0005694];cytoplasm [GO:0005737];cytoplasmic stress granule [GO:0010494];nucleus [GO:0005634];PcG protein complex [GO:0031519];RNA binding [GO:0003723];binding of sperm to zona pellucida [GO:0007339];hematopoietic stem cell homeostasis [GO:0061484];positive regulation of stress granule assembly [GO:0062029];stress granule assembly [GO:0034063];cytoplasm [GO:0005737];cytoplasm [GO:00…	GO:0003723;GO:0005634;GO:0005694;GO:0005737;GO:0007339;GO:0010494;GO:0031519;GO:0034063;GO:0061484;GO:0062029;GO:0005737;GO:0005737;GO:0005737;GO:0005737;GO:0005737;GO:0005737;GO:0005737;GO:0005737	114.53	282.59	22	35.3	153	47730000	37843000	44294000	52305000	45185000	43208000	57892000	53767000	39869000	43289000	4.68993e+07	5.05093e+07	5.01953e+06	4.78467e+06	9.4428e+06	11.5954	10.202	18.6952
Q6UVK1	Chondroitin sulfate proteoglycan 4	CSPG4	sp|Q6UVK1|CSPG4_HUMAN Chondroitin sulfate proteoglycan 4 OS=Homo sapiens OX=9606 GN=CSPG4 PE=1 SV=2	apical plasma membrane [GO:0016324];cell surface [GO:0009986];collagen-containing extracellular matrix [GO:0062023];extracellular exosome [GO:0070062];extracellular region [GO:0005576];focal adhesion [GO:0005925];Golgi lumen [GO:0005796];lamellipodium membrane [GO:0031258];lysosomal lumen [GO:0043202];nucleoplasm [GO:0005654];plasma membrane [GO:0005886];ruffle [GO:0001726];coreceptor activity [G…	GO:0001525;GO:0001726;GO:0005576;GO:0005654;GO:0005796;GO:0005886;GO:0005925;GO:0006929;GO:0008347;GO:0009986;GO:0015026;GO:0016324;GO:0019901;GO:0031258;GO:0035556;GO:0043202;GO:0043410;GO:0048008;GO:0048771;GO:0050731;GO:0062023;GO:0070062;GO:0097178	250.53	280.72	52	32.8	311	21428000	4426300	22979000	25240000	27054000	40922000	34325000	30825000	24020000	1.62778e+07	31072000	2.97233e+07	1.02929e+07	8.57843e+06	5.24009e+06	63.233	27.6082	17.6295
Q07960;H0YE29	Rho GTPase-activating protein 1	ARHGAP1	sp|Q07960|RHG01_HUMAN Rho GTPase-activating protein 1 OS=Homo sapiens OX=9606 GN=ARHGAP1 PE=1 SV=1;tr|H0YE29|H0YE29_HUMAN Rho GTPase activating protein 1 (Fragment) OS=Homo sapiens OX=9606 GN=ARHGAP1 PE=1 SV=1	cytoplasm [GO:0005737];cytosol [GO:0005829];endosome membrane [GO:0010008];extracellular exosome [GO:0070062];perinuclear region of cytoplasm [GO:0048471];cadherin binding [GO:0045296];GTPase activator activity [GO:0005096];SH3 domain binding [GO:0017124];small GTPase binding [GO:0031267];endosomal transport [GO:0016197];negative regulation of endocytic recycling [GO:2001136];regulation of small …	GO:0005096;GO:0005737;GO:0005829;GO:0007264;GO:0007266;GO:0010008;GO:0016197;GO:0017124;GO:0031267;GO:0033572;GO:0045296;GO:0048471;GO:0051056;GO:0070062;GO:2001136;GO:0016020;GO:0007165	50.435	277	22	70.4	154	188340000	168720000	156860000	116150000	110850000	116310000	162850000	156060000	168840000	1.71307e+08	1.14437e+08	1.62583e+08	1.58986e+07	3.10717e+06	6.39417e+06	9.28079	2.71519	3.93286
Q13740;Q13740-2;F5GXJ9	CD166 antigen	ALCAM	sp|Q13740|CD166_HUMAN CD166 antigen OS=Homo sapiens OX=9606 GN=ALCAM PE=1 SV=2;sp|Q13740-2|CD166_HUMAN Isoform 2 of CD166 antigen OS=Homo sapiens OX=9606 GN=ALCAM;tr|F5GXJ9|F5GXJ9_HUMAN CD166 antigen OS=Homo sapiens OX=9606 GN=ALCAM PE=1 SV=1	axon [GO:0030424];dendrite [GO:0030425];external side of plasma membrane [GO:0009897];extracellular exosome [GO:0070062];focal adhesion [GO:0005925];immunological synapse [GO:0001772];neuronal cell body [GO:0043025];plasma membrane [GO:0005886];identical protein binding [GO:0042802];signaling receptor binding [GO:0005102];adaptive immune response [GO:0002250];axon extension involved in axon guida…	GO:0001772;GO:0002250;GO:0005102;GO:0005886;GO:0005925;GO:0007155;GO:0007157;GO:0007165;GO:0008045;GO:0009897;GO:0030424;GO:0030425;GO:0031290;GO:0042802;GO:0043025;GO:0048846;GO:0070062;GO:1990138;GO:0016020;GO:0030424;GO:0030425;GO:0016020;GO:0030424;GO:0030425	65.102	274.55	23	52.8	175	117000000	44399000	85900000	162670000	122860000	69621000	51474000	44457000	45979000	82433000	1.18384e+08	4.73033e+07	3.64245e+07	4.66857e+07	3.6912e+06	44.1867	39.436	7.80326
Q99961;Q99961-3;Q99961-2	Endophilin-A2	SH3GL1	sp|Q99961|SH3G1_HUMAN Endophilin-A2 OS=Homo sapiens OX=9606 GN=SH3GL1 PE=1 SV=1;sp|Q99961-3|SH3G1_HUMAN Isoform 3 of Endophilin-A2 OS=Homo sapiens OX=9606 GN=SH3GL1;sp|Q99961-2|SH3G1_HUMAN Isoform 2 of Endophilin-A2 OS=Homo sapiens OX=9606 GN=SH3GL1	anchoring junction [GO:0070161];cell projection [GO:0042995];cytoplasm [GO:0005737];cytosol [GO:0005829];early endosome membrane [GO:0031901];glutamatergic synapse [GO:0098978];podosome [GO:0002102];presynapse [GO:0098793];cadherin binding [GO:0045296];identical protein binding [GO:0042802];lipid binding [GO:0008289];central nervous system development [GO:0007417];signal transduction [GO:0007165]…	GO:0002102;GO:0005737;GO:0005829;GO:0007165;GO:0007417;GO:0008289;GO:0016191;GO:0031901;GO:0042802;GO:0042995;GO:0045296;GO:0070161;GO:0098793;GO:0098978;GO:0000139;GO:0001933;GO:0005737;GO:0005769;GO:0005829;GO:0005886;GO:0007165;GO:0007417;GO:0008289;GO:0010629;GO:0016191;GO:0030669;GO:0031175;GO:0042802;GO:0042995;GO:0048471;GO:0097484;GO:0098793;GO:0098978;GO:1905604;GO:1990416;GO:0005737;GO:…	41.489	274.45	10	37	73	110360000	95439000	93853000	65557000	70045000	64167000	87935000	82520000	91339000	99884000	6.65897e+07	8.72647e+07	9.10707e+06	3.07205e+06	4.44755e+06	9.11765	4.61341	5.09662
P35237;A0A024QZX5;A0A087X1N8;A0A2R8YD12;A0A2R8Y6A7	Serpin B6	SERPINB6	sp|P35237|SPB6_HUMAN Serpin B6 OS=Homo sapiens OX=9606 GN=SERPINB6 PE=1 SV=3;tr|A0A024QZX5|A0A024QZX5_HUMAN Serpin B6 OS=Homo sapiens OX=9606 GN=SERPINB6 PE=1 SV=1;tr|A0A087X1N8|A0A087X1N8_HUMAN Serpin B6 OS=Homo sapiens OX=9606 GN=SERPINB6 PE=1 SV=1;tr|A0	collagen-containing extracellular matrix [GO:0062023];cytoplasm [GO:0005737];cytosol [GO:0005829];extracellular exosome [GO:0070062];extracellular region [GO:0005576];extracellular space [GO:0005615];ficolin-1-rich granule membrane [GO:0101003];plasma membrane [GO:0005886];secretory granule membrane [GO:0030667];serine protease inhibitor complex [GO:0097180];tertiary granule membrane [GO:0070821]…	GO:0002020;GO:0004867;GO:0005576;GO:0005615;GO:0005737;GO:0005829;GO:0005886;GO:0007605;GO:0010951;GO:0030667;GO:0062023;GO:0070062;GO:0070821;GO:0071470;GO:0097180;GO:0101003;GO:0004867;GO:0005615;GO:0004867;GO:0005615;GO:0004867;GO:0005615;GO:0004867;GO:0005615;GO:0004867;GO:0005615;GO:0004867;GO:0005615;GO:0016020	42.621	274.24	20	68.9	135	66578000	76699000	54185000	57861000	51692000	45525000	53741000	60322000	41008000	6.58207e+07	5.16927e+07	5.16903e+07	1.12761e+07	6.168e+06	9.81894e+06	17.1315	11.9321	18.9957
Q9P0K7-4;Q9P0K7;Q9P0K7-3;Q9P0K7-2	Ankycorbin	RAI14	sp|Q9P0K7-4|RAI14_HUMAN Isoform 4 of Ankycorbin OS=Homo sapiens OX=9606 GN=RAI14;sp|Q9P0K7|RAI14_HUMAN Ankycorbin OS=Homo sapiens OX=9606 GN=RAI14 PE=1 SV=2;sp|Q9P0K7-3|RAI14_HUMAN Isoform 3 of Ankycorbin OS=Homo sapiens OX=9606 GN=RAI14;sp|Q9P0K7-2|RAI14_	anchoring junction [GO:0070161];cell cortex [GO:0005938];cytosol [GO:0005829];fibrillar center [GO:0001650];nucleoplasm [GO:0005654];stress fiber [GO:0001725];cell differentiation [GO:0030154];spermatogenesis [GO:0007283]	GO:0001650;GO:0001725;GO:0005654;GO:0005829;GO:0005938;GO:0007283;GO:0030154;GO:0070161	106.9	274.03	39	47.3	243	54188000	51258000	39813000	58840000	53407000	41788000	38178000	39285000	34460000	4.84197e+07	51345000	3.73077e+07	7.5962e+06	8.711e+06	2.5275e+06	15.6883	16.9656	6.77475
Q7Z6Z7;Q7Z6Z7-2;Q7Z6Z7-3;A0A994J483	E3 ubiquitin-protein ligase HUWE1	HUWE1	sp|Q7Z6Z7|HUWE1_HUMAN E3 ubiquitin-protein ligase HUWE1 OS=Homo sapiens OX=9606 GN=HUWE1 PE=1 SV=3;sp|Q7Z6Z7-2|HUWE1_HUMAN Isoform 2 of E3 ubiquitin-protein ligase HUWE1 OS=Homo sapiens OX=9606 GN=HUWE1;sp|Q7Z6Z7-3|HUWE1_HUMAN Isoform 3 of E3 ubiquitin-pro	cytoplasm [GO:0005737];cytosol [GO:0005829];extracellular exosome [GO:0070062];extracellular region [GO:0005576];ficolin-1-rich granule lumen [GO:1904813];Golgi membrane [GO:0000139];membrane [GO:0016020];mitochondrion [GO:0005739];nucleoplasm [GO:0005654];nucleus [GO:0005634];secretory granule lumen [GO:0034774];DNA binding [GO:0003677];histone ubiquitin ligase activity [GO:0140852];RNA binding …	GO:0000139;GO:0000209;GO:0003677;GO:0003723;GO:0004842;GO:0005576;GO:0005634;GO:0005654;GO:0005737;GO:0005739;GO:0005829;GO:0006284;GO:0006513;GO:0007030;GO:0010637;GO:0016020;GO:0030154;GO:0031398;GO:0032922;GO:0034774;GO:0061025;GO:0061630;GO:0070062;GO:0098779;GO:0140852;GO:1903955;GO:1904813;GO:0004842;GO:0005634;GO:0006281;GO:0004842	481.89	272.8	68	23	275	118020000	110970000	101890000	116410000	114270000	101310000	101910000	104360000	87775000	1.10293e+08	1.10663e+08	98015000	8.08626e+06	8.17059e+06	8.95231e+06	7.3316	7.38329	9.13361
P63244;J3KPE3;D6RAC2;H0YAF8;H0Y8W2;D6REE5;H0YAM7;D6R9L0;D6R9Z1;D6RHH4;D6RFX4	Guanine nucleotide-binding protein subunit beta-2-like 1;Guanine nucleotide-binding protein subunit beta-2-like 1, N-terminally processed	GNB2L1	sp|P63244|RACK1_HUMAN Small ribosomal subunit protein RACK1 OS=Homo sapiens OX=9606 GN=RACK1 PE=1 SV=3;tr|J3KPE3|J3KPE3_HUMAN Small ribosomal subunit protein RACK1 OS=Homo sapiens OX=9606 GN=RACK1 PE=1 SV=1;tr|D6RAC2|D6RAC2_HUMAN Small ribosomal subunit pr	cytoplasm [GO:0005737];cytosol [GO:0005829];cytosolic small ribosomal subunit [GO:0022627];dendrite [GO:0030425];extracellular exosome [GO:0070062];IRE1-RACK1-PP2A complex [GO:1990630];midbody [GO:0030496];mitochondrion [GO:0005739];neuronal cell body [GO:0043025];nucleoplasm [GO:0005654];nucleus [GO:0005634];perikaryon [GO:0043204];perinuclear region of cytoplasm [GO:0048471];phagocytic cup [GO:…	GO:0001891;GO:0001934;GO:0002181;GO:0003723;GO:0005080;GO:0005102;GO:0005634;GO:0005654;GO:0005737;GO:0005739;GO:0005829;GO:0006919;GO:0007049;GO:0007369;GO:0008200;GO:0008656;GO:0010629;GO:0015935;GO:0016567;GO:0017148;GO:0019899;GO:0019903;GO:0022627;GO:0030178;GO:0030292;GO:0030308;GO:0030332;GO:0030335;GO:0030425;GO:0030496;GO:0030971;GO:0031334;GO:0032091;GO:0032436;GO:0032880;GO:0033137;GO:…	35.076	272.71	19	84.2	171	243430000	234830000	270449984	296460000	309260000	325920000	296200000	267930000	271980000	2.4957e+08	3.10547e+08	2.78703e+08	1.85868e+07	1.47721e+07	1.52873e+07	7.44754	4.7568	5.48514
P04899;P04899-6;P04899-3;P04899-5;P04899-2;P04899-4	Guanine nucleotide-binding protein G(i) subunit alpha-2	GNAI2	sp|P04899|GNAI2_HUMAN Guanine nucleotide-binding protein G(i) subunit alpha-2 OS=Homo sapiens OX=9606 GN=GNAI2 PE=1 SV=3;sp|P04899-6|GNAI2_HUMAN Isoform 6 of Guanine nucleotide-binding protein G(i) subunit alpha-2 OS=Homo sapiens OX=9606 GN=GNAI2;sp|P04899	cell body [GO:0044297];centrosome [GO:0005813];cytoplasm [GO:0005737];cytosol [GO:0005829];dendrite [GO:0030425];extracellular exosome [GO:0070062];extracellular vesicle [GO:1903561];heterotrimeric G-protein complex [GO:0005834];membrane [GO:0016020];midbody [GO:0030496];neuronal dense core vesicle [GO:0098992];nucleoplasm [GO:0005654];plasma membrane [GO:0005886];synapse [GO:0045202];G protein-c…	GO:0001664;GO:0001973;GO:0003924;GO:0005525;GO:0005654;GO:0005737;GO:0005813;GO:0005829;GO:0005834;GO:0005886;GO:0007049;GO:0007165;GO:0007186;GO:0007189;GO:0007193;GO:0007194;GO:0007213;GO:0007214;GO:0007584;GO:0008283;GO:0008284;GO:0016020;GO:0030335;GO:0030425;GO:0030496;GO:0031683;GO:0032930;GO:0035810;GO:0044297;GO:0045202;GO:0045955;GO:0046628;GO:0046872;GO:0050805;GO:0051301;GO:0051924;GO:…	40.45	272.54	13	51.3	117	148170000	123180000	107220000	129000000	103090000	109380000	118750000	135370000	115380000	126190000	1.13823e+08	1.23167e+08	2.06403e+07	1.35144e+07	1.07019e+07	16.3565	11.8732	8.68894
P62937;F8WE65;C9J5S7	Peptidyl-prolyl cis-trans isomerase A;Peptidyl-prolyl cis-trans isomerase A, N-terminally processed;Peptidyl-prolyl cis-trans isomerase	PPIA	sp|P62937|PPIA_HUMAN Peptidyl-prolyl cis-trans isomerase A OS=Homo sapiens OX=9606 GN=PPIA PE=1 SV=2;tr|F8WE65|F8WE65_HUMAN Peptidyl-prolyl cis-trans isomerase OS=Homo sapiens OX=9606 GN=PPIA PE=1 SV=1;tr|C9J5S7|C9J5S7_HUMAN Peptidyl-prolyl cis-trans isome	cytoplasm [GO:0005737];cytosol [GO:0005829];extracellular exosome [GO:0070062];extracellular region [GO:0005576];extracellular space [GO:0005615];ficolin-1-rich granule lumen [GO:1904813];focal adhesion [GO:0005925];membrane [GO:0016020];nucleus [GO:0005634];protein-containing complex [GO:0032991];secretory granule lumen [GO:0034774];vesicle [GO:0031982];cyclosporin A binding [GO:0016018];heparan…	GO:0000413;GO:0001933;GO:0001934;GO:0003723;GO:0003755;GO:0005178;GO:0005576;GO:0005615;GO:0005634;GO:0005737;GO:0005829;GO:0005925;GO:0006457;GO:0006469;GO:0006915;GO:0016018;GO:0016020;GO:0019076;GO:0030168;GO:0030182;GO:0030593;GO:0030595;GO:0031982;GO:0032148;GO:0032873;GO:0032991;GO:0034389;GO:0034599;GO:0034774;GO:0035307;GO:0042118;GO:0043410;GO:0045069;GO:0045070;GO:0046790;GO:0050714;GO:…	18.012	271.88	13	71.5	209	624780032	622620032	620700032	896780032	766780032	751980032	754320000	833680000	706889984	622700032	805180032	764963328	2.04118e+06	7.96723e+07	6.40616e+07	0.327794	9.89497	8.37447
P27695;G3V3M6;G3V5Q1;G3V3C7;A0A0C4DGK8;G3V5D9;G3V5M0;G3V359	DNA-(apurinic or apyrimidinic site) lyase;DNA-(apurinic or apyrimidinic site) lyase, mitochondrial	APEX1	sp|P27695|APEX1_HUMAN DNA repair nuclease/redox regulator APEX1 OS=Homo sapiens OX=9606 GN=APEX1 PE=1 SV=2;tr|G3V3M6|G3V3M6_HUMAN DNA-(apurinic or apyrimidinic site) endonuclease (Fragment) OS=Homo sapiens OX=9606 GN=APEX1 PE=1 SV=1;tr|G3V5Q1|G3V5Q1_HUMAN	centrosome [GO:0005813];chromosome, telomeric region [GO:0000781];cytoplasm [GO:0005737];endoplasmic reticulum [GO:0005783];mitochondrion [GO:0005739];nuclear speck [GO:0016607];nucleolus [GO:0005730];nucleoplasm [GO:0005654];nucleus [GO:0005634];perinuclear region of cytoplasm [GO:0048471];ribosome [GO:0005840];3'-5' exonuclease activity [GO:0008408];3'-5'-DNA exonuclease activity [GO:0008296];c…	GO:0000723;GO:0000781;GO:0003677;GO:0003684;GO:0003691;GO:0003713;GO:0003714;GO:0003723;GO:0003906;GO:0004519;GO:0004520;GO:0004523;GO:0004528;GO:0004844;GO:0005634;GO:0005654;GO:0005730;GO:0005737;GO:0005739;GO:0005783;GO:0005813;GO:0005840;GO:0006281;GO:0006284;GO:0006287;GO:0006308;GO:0006310;GO:0008081;GO:0008296;GO:0008309;GO:0008311;GO:0008408;GO:0016491;GO:0016607;GO:0016890;GO:0031490;GO:…	35.554	271.21	16	58.5	99	62451000	69318000	61016000	75868000	72927000	70151000	80327000	67422000	64209000	6.42617e+07	72982000	7.06527e+07	4.43731e+06	2.8589e+06	8.53085e+06	6.90506	3.91726	12.0743
Q12906-7;Q12906;Q12906-4;Q12906-6;Q12906-2;Q12906-3;Q12906-5	Interleukin enhancer-binding factor 3	ILF3	sp|Q12906-7|ILF3_HUMAN Isoform 7 of Interleukin enhancer-binding factor 3 OS=Homo sapiens OX=9606 GN=ILF3;sp|Q12906|ILF3_HUMAN Interleukin enhancer-binding factor 3 OS=Homo sapiens OX=9606 GN=ILF3 PE=1 SV=3;sp|Q12906-4|ILF3_HUMAN Isoform 4 of Interleukin e	cytoplasm [GO:0005737];cytosol [GO:0005829];extracellular region [GO:0005576];membrane [GO:0016020];mitochondrion [GO:0005739];nucleolus [GO:0005730];nucleoplasm [GO:0005654];nucleus [GO:0005634];ribonucleoprotein complex [GO:1990904];DNA binding [GO:0003677];double-stranded RNA binding [GO:0003725];mRNA 3'-UTR AU-rich region binding [GO:0035925];RNA binding [GO:0003723];single-stranded RNA bindi…	GO:0001618;GO:0003677;GO:0003723;GO:0003725;GO:0003727;GO:0005576;GO:0005634;GO:0005654;GO:0005730;GO:0005737;GO:0005739;GO:0005829;GO:0006468;GO:0016020;GO:0017148;GO:0035925;GO:0045071;GO:0045892;GO:0045893;GO:0051607;GO:1990904;GO:0002177;GO:0003677;GO:0003723;GO:0003725;GO:0003727;GO:0005634;GO:0005737;GO:0007286;GO:0007638;GO:0008017;GO:0048870;GO:0003723;GO:0005654;GO:0005730;GO:0005739;GO:…	95.807	271.19	31	50.8	229	43412000	40347000	40381000	57339000	56936000	48859000	56270000	49874000	43813000	41380000	54378000	4.99857e+07	1.75985e+06	4.78384e+06	6.22925e+06	4.25289	8.79738	12.4621
O95782;O95782-2	AP-2 complex subunit alpha-1	AP2A1	sp|O95782|AP2A1_HUMAN AP-2 complex subunit alpha-1 OS=Homo sapiens OX=9606 GN=AP2A1 PE=1 SV=3;sp|O95782-2|AP2A1_HUMAN Isoform B of AP-2 complex subunit alpha-1 OS=Homo sapiens OX=9606 GN=AP2A1	AP-2 adaptor complex [GO:0030122];apical plasma membrane [GO:0016324];basolateral plasma membrane [GO:0016323];clathrin coat of trans-Golgi network vesicle [GO:0030130];clathrin-coated endocytic vesicle [GO:0045334];clathrin-coated endocytic vesicle membrane [GO:0030669];cytoplasmic side of plasma membrane [GO:0009898];cytosol [GO:0005829];endocytic vesicle membrane [GO:0030666];endolysosome memb…	GO:0005829;GO:0005886;GO:0006886;GO:0006895;GO:0006897;GO:0009898;GO:0010976;GO:0016020;GO:0016192;GO:0016323;GO:0016324;GO:0019901;GO:0030122;GO:0030130;GO:0030666;GO:0030669;GO:0032433;GO:0035615;GO:0036020;GO:0044877;GO:0045334;GO:0048260;GO:0050750;GO:0072583;GO:0098794;GO:0098884;GO:1900126	107.54	269.87	40	54.8	265	81741000	79380000	82556000	69702000	65461000	61892000	74142000	77223000	64216000	8.12257e+07	65685000	7.18603e+07	1.64952e+06	3.90982e+06	6.79706e+06	2.03079	5.95237	9.45871
O43852;O43852-3;O43852-6;O43852-5;O43852-15;O43852-10;H0Y875;O43852-9	Calumenin	CALU	sp|O43852|CALU_HUMAN Calumenin OS=Homo sapiens OX=9606 GN=CALU PE=1 SV=2;sp|O43852-3|CALU_HUMAN Isoform 3 of Calumenin OS=Homo sapiens OX=9606 GN=CALU;sp|O43852-6|CALU_HUMAN Isoform 6 of Calumenin OS=Homo sapiens OX=9606 GN=CALU;sp|O43852-5|CALU_HUMAN Isof	endoplasmic reticulum [GO:0005783];endoplasmic reticulum lumen [GO:0005788];endoplasmic reticulum membrane [GO:0005789];extracellular region [GO:0005576];Golgi apparatus [GO:0005794];melanosome [GO:0042470];membrane [GO:0016020];sarcoplasmic reticulum lumen [GO:0033018];calcium ion binding [GO:0005509];endoplasmic reticulum [GO:0005783];endoplasmic reticulum membrane [GO:0005789];Golgi apparatus …	GO:0005509;GO:0005576;GO:0005783;GO:0005788;GO:0005789;GO:0005794;GO:0016020;GO:0033018;GO:0042470;GO:0005509;GO:0005783;GO:0005789;GO:0005794;GO:0033018;GO:0042470	37.106	269.78	22	73.3	49	162750000	56964000	123220000	485729984	332750016	147190000	476440000	500240000	111310000	1.14311e+08	321890000	3.62663e+08	5.34527e+07	1.69531e+08	2.18003e+08	46.7606	52.6674	60.1118
Q32P28;Q32P28-4;Q32P28-3	Prolyl 3-hydroxylase 1	LEPRE1	sp|Q32P28|P3H1_HUMAN Prolyl 3-hydroxylase 1 OS=Homo sapiens OX=9606 GN=P3H1 PE=1 SV=2;sp|Q32P28-4|P3H1_HUMAN Isoform 4 of Prolyl 3-hydroxylase 1 OS=Homo sapiens OX=9606 GN=P3H1;sp|Q32P28-3|P3H1_HUMAN Isoform 3 of Prolyl 3-hydroxylase 1 OS=Homo sapiens OX=9	cytoplasm [GO:0005737];endoplasmic reticulum [GO:0005783];endoplasmic reticulum lumen [GO:0005788];extracellular exosome [GO:0070062];membrane [GO:0016020];nucleus [GO:0005634];protein-containing complex [GO:0032991];iron ion binding [GO:0005506];L-ascorbic acid binding [GO:0031418];procollagen-proline 3-dioxygenase activity [GO:0019797];bone development [GO:0060348];chaperone-mediated protein fo…	GO:0005506;GO:0005634;GO:0005737;GO:0005783;GO:0005788;GO:0006457;GO:0008285;GO:0010976;GO:0016020;GO:0018126;GO:0019797;GO:0031418;GO:0032963;GO:0032991;GO:0050708;GO:0050821;GO:0060348;GO:0061077;GO:0070062;GO:1901874;GO:0032963	83.393	269.31	24	45.8	153	92920000	81878000	80255000	61690000	55234000	57290000	68121000	70541000	64831000	8.50177e+07	5.80713e+07	67831000	6.89157e+06	3.29816e+06	2.86603e+06	8.10604	5.67949	4.22524
P49591;Q5T5C7	Serine--tRNA ligase, cytoplasmic	SARS	sp|P49591|SYSC_HUMAN Serine--tRNA ligase, cytoplasmic OS=Homo sapiens OX=9606 GN=SARS1 PE=1 SV=3;tr|Q5T5C7|Q5T5C7_HUMAN serine--tRNA ligase OS=Homo sapiens OX=9606 GN=SARS1 PE=1 SV=1	cytoplasm [GO:0005737];cytosol [GO:0005829];extracellular exosome [GO:0070062];nucleus [GO:0005634];ATP binding [GO:0005524];enzyme binding [GO:0019899];molecular adaptor activity [GO:0060090];protein homodimerization activity [GO:0042803];RNA polymerase II cis-regulatory region sequence-specific DNA binding [GO:0000978];selenocysteine-tRNA ligase activity [GO:0098619];serine-tRNA ligase activity…	GO:0000049;GO:0000122;GO:0000978;GO:0001514;GO:0002181;GO:0004828;GO:0005524;GO:0005634;GO:0005737;GO:0005829;GO:0006400;GO:0006412;GO:0006434;GO:0016525;GO:0019899;GO:0042803;GO:0060090;GO:0070062;GO:0098619;GO:1904046;GO:0004828;GO:0005524;GO:0005829;GO:0006434	58.777	268.23	26	61.9	176	128990000	108220000	101840000	84357000	74267000	86880000	88726000	81476000	87121000	1.13017e+08	8.18347e+07	8.57743e+07	1.41964e+07	6.6741e+06	3.80799e+06	12.5613	8.15559	4.43954
Q03001;A0A7P0T890;F8W9J4;F6QMI7;E9PHM6;Q03001-14;Q5T0V7;E7ETB9;Q03001-8	Dystonin	DST	sp|Q03001|DYST_HUMAN Dystonin OS=Homo sapiens OX=9606 GN=DST PE=1 SV=4;tr|A0A7P0T890|A0A7P0T890_HUMAN Dystonin OS=Homo sapiens OX=9606 GN=DST PE=1 SV=1;tr|F8W9J4|F8W9J4_HUMAN Dystonin OS=Homo sapiens OX=9606 GN=DST PE=1 SV=1;tr|F6QMI7|F6QMI7_HUMAN Dystonin	actin cytoskeleton [GO:0015629];axon [GO:0030424];axon cytoplasm [GO:1904115];basal plasma membrane [GO:0009925];basement membrane [GO:0005604];cell cortex [GO:0005938];cell leading edge [GO:0031252];cytoplasm [GO:0005737];cytoplasmic vesicle [GO:0031410];cytosol [GO:0005829];endoplasmic reticulum membrane [GO:0005789];focal adhesion [GO:0005925];H zone [GO:0031673];hemidesmosome [GO:0030056];int…	GO:0000226;GO:0001725;GO:0003779;GO:0005178;GO:0005198;GO:0005509;GO:0005604;GO:0005634;GO:0005635;GO:0005654;GO:0005737;GO:0005789;GO:0005829;GO:0005882;GO:0005925;GO:0005938;GO:0007010;GO:0007155;GO:0007229;GO:0008017;GO:0008090;GO:0009611;GO:0009925;GO:0015629;GO:0015630;GO:0016020;GO:0030011;GO:0030018;GO:0030056;GO:0030424;GO:0031252;GO:0031410;GO:0031581;GO:0031673;GO:0035371;GO:0042060;GO:…	860.65	268.11	109	18.6	321	42663000	13949000	19949000	101970000	85844000	72065000	82350000	64906000	56889000	2.55203e+07	8.66263e+07	6.80483e+07	1.51461e+07	1.49678e+07	1.30181e+07	59.349	17.2786	19.1307
P31939;P31939-2	Bifunctional purine biosynthesis protein PURH;Phosphoribosylaminoimidazolecarboxamide formyltransferase;IMP cyclohydrolase	ATIC	sp|P31939|PUR9_HUMAN Bifunctional purine biosynthesis protein ATIC OS=Homo sapiens OX=9606 GN=ATIC PE=1 SV=3;sp|P31939-2|PUR9_HUMAN Isoform 2 of Bifunctional purine biosynthesis protein ATIC OS=Homo sapiens OX=9606 GN=ATIC	cytosol [GO:0005829];extracellular exosome [GO:0070062];membrane [GO:0016020];plasma membrane [GO:0005886];cadherin binding [GO:0045296];IMP cyclohydrolase activity [GO:0003937];phosphoribosylaminoimidazolecarboxamide formyltransferase activity [GO:0004643];protein homodimerization activity [GO:0042803];'de novo' AMP biosynthetic process [GO:0044208];'de novo' IMP biosynthetic process [GO:0006189…	GO:0003360;GO:0003937;GO:0004643;GO:0005829;GO:0005886;GO:0006139;GO:0006177;GO:0006189;GO:0010035;GO:0016020;GO:0021549;GO:0021987;GO:0031100;GO:0042803;GO:0044208;GO:0045296;GO:0046452;GO:0046654;GO:0070062;GO:0097294;GO:0098761;GO:0003937;GO:0004643;GO:0006164;GO:0003937;GO:0004643;GO:0006164;GO:0003937;GO:0004643;GO:0006164	64.615	267.78	31	66.7	209	54625000	52823000	60934000	84810000	77518000	67036000	65554000	60920000	53525000	5.61273e+07	7.64547e+07	5.99997e+07	4.25909e+06	8.93458e+06	6.06708e+06	7.58826	11.6861	10.1119
P17812;A0A3B3IRI2;A0A8Q3WKZ7;B4E1E0;A0A8Q3WL40;A0A3B3IRQ8;A0A3B3ITF6;P17812-2;A0A3B3ITB8	CTP synthase 1;CTP synthase	CTPS1	sp|P17812|PYRG1_HUMAN CTP synthase 1 OS=Homo sapiens OX=9606 GN=CTPS1 PE=1 SV=2;tr|A0A3B3IRI2|A0A3B3IRI2_HUMAN CTP synthase OS=Homo sapiens OX=9606 GN=CTPS1 PE=1 SV=1;tr|A0A8Q3WKZ7|A0A8Q3WKZ7_HUMAN CTP synthase OS=Homo sapiens OX=9606 GN=CTPS1 PE=1 SV=1;tr	cytoophidium [GO:0097268];cytoplasm [GO:0005737];cytosol [GO:0005829];membrane [GO:0016020];ATP binding [GO:0005524];CTP synthase activity [GO:0003883];identical protein binding [GO:0042802];'de novo' CTP biosynthetic process [GO:0044210];B cell proliferation [GO:0042100];CTP biosynthetic process [GO:0006241];glutamine metabolic process [GO:0006541];nucleobase-containing compound metabolic proces…	GO:0003883;GO:0005524;GO:0005737;GO:0005829;GO:0006139;GO:0006241;GO:0006541;GO:0009410;GO:0016020;GO:0019856;GO:0042098;GO:0042100;GO:0042802;GO:0044210;GO:0097268;GO:0003883;GO:0005524;GO:0006541;GO:0044210;GO:0003883;GO:0005524;GO:0006541;GO:0044210;GO:0003883;GO:0005524;GO:0006541;GO:0044210;GO:0003883;GO:0005524;GO:0006541;GO:0044210;GO:0003883;GO:0005524;GO:0006541;GO:0044210;GO:0003883;GO:…	66.69	267.43	15	34.3	106	30655000	19290000	30168000	44722000	57372000	70762000	39727000	31703000	31477000	2.67043e+07	5.76187e+07	3.43023e+07	6.42562e+06	1.30218e+07	4.69926e+06	24.0621	22.5999	13.6995
P52306;P52306-5;P52306-6;P52306-2;P52306-3	Rap1 GTPase-GDP dissociation stimulator 1	RAP1GDS1	sp|P52306|GDS1_HUMAN Rap1 GTPase-GDP dissociation stimulator 1 OS=Homo sapiens OX=9606 GN=RAP1GDS1 PE=1 SV=3;sp|P52306-5|GDS1_HUMAN Isoform 5 of Rap1 GTPase-GDP dissociation stimulator 1 OS=Homo sapiens OX=9606 GN=RAP1GDS1;sp|P52306-6|GDS1_HUMAN Isoform 6	cytosol [GO:0005829];endoplasmic reticulum [GO:0005783];extracellular exosome [GO:0070062];mitochondrion [GO:0005739];nucleus [GO:0005634];guanyl-nucleotide exchange factor activity [GO:0005085];angiotensin-activated signaling pathway involved in heart process [GO:0086098];CAAX-box protein maturation [GO:0080120];cardiac muscle hypertrophy [GO:0003300];myosin filament assembly [GO:0031034];negati…	GO:0003300;GO:0005085;GO:0005634;GO:0005739;GO:0005783;GO:0005829;GO:0010821;GO:0014829;GO:0031034;GO:0032471;GO:0034504;GO:0051561;GO:0070062;GO:0070376;GO:0080120;GO:0086098;GO:1904464;GO:0005085;GO:0005739;GO:0005783;GO:0005829;GO:0005085;GO:0005829;GO:0005085;GO:0005829;GO:0005085;GO:0005739;GO:0005783;GO:0005829;GO:0005085;GO:0005739;GO:0005783;GO:0005829;GO:0005085;GO:0005739;GO:0005783;GO:…	66.316	267.18	23	52.1	135	34436000	19787000	26640000	39077000	39757000	40930000	32774000	30779000	27525000	2.69543e+07	3.99213e+07	3.03593e+07	7.32956e+06	937367	2.64955e+06	27.1925	2.34803	8.72728
Q14103;Q14103-3;A0A994J4R1;H0YA96;A0A994J440;H0Y8G5;Q14103-4;Q14103-2;D6RAF8	Heterogeneous nuclear ribonucleoprotein D0	HNRNPD	sp|Q14103|HNRPD_HUMAN Heterogeneous nuclear ribonucleoprotein D0 OS=Homo sapiens OX=9606 GN=HNRNPD PE=1 SV=1;sp|Q14103-3|HNRPD_HUMAN Isoform 3 of Heterogeneous nuclear ribonucleoprotein D0 OS=Homo sapiens OX=9606 GN=HNRNPD;tr|A0A994J4R1|A0A994J4R1_HUMAN He	cytosol [GO:0005829];glutamatergic synapse [GO:0098978];mCRD-mediated mRNA stability complex [GO:0106002];nucleoplasm [GO:0005654];nucleus [GO:0005634];postsynaptic density [GO:0014069];ribonucleoprotein complex [GO:1990904];chromatin binding [GO:0003682];histone deacetylase binding [GO:0042826];minor groove of adenine-thymine-rich DNA binding [GO:0003680];mRNA 3'-UTR AU-rich region binding [GO:0…	GO:0001889;GO:0003680;GO:0003682;GO:0003723;GO:0005634;GO:0005654;GO:0005829;GO:0006355;GO:0006396;GO:0006401;GO:0010468;GO:0010629;GO:0014069;GO:0021549;GO:0032204;GO:0035925;GO:0042162;GO:0042752;GO:0042789;GO:0042826;GO:0045727;GO:0045893;GO:0045944;GO:0051592;GO:0051602;GO:0061158;GO:0070934;GO:0071230;GO:0071392;GO:0071732;GO:0097167;GO:0098978;GO:0106002;GO:1900152;GO:1901355;GO:1904355;GO:…	38.434	264.53	13	31.8	100	241450000	215540000	243680000	339649984	349560000	308889984	281080000	266740000	235860000	2.33557e+08	3.327e+08	2.61227e+08	1.56427e+07	2.12071e+07	2.31087e+07	6.6976	6.37423	8.84621
P50991;P50991-2	T-complex protein 1 subunit delta	CCT4	sp|P50991|TCPD_HUMAN T-complex protein 1 subunit delta OS=Homo sapiens OX=9606 GN=CCT4 PE=1 SV=4;sp|P50991-2|TCPD_HUMAN Isoform 2 of T-complex protein 1 subunit delta OS=Homo sapiens OX=9606 GN=CCT4	cell body [GO:0044297];cell projection [GO:0042995];centrosome [GO:0005813];chaperonin-containing T-complex [GO:0005832];cytosol [GO:0005829];extracellular exosome [GO:0070062];melanosome [GO:0042470];microtubule [GO:0005874];nucleoplasm [GO:0005654];zona pellucida receptor complex [GO:0002199];ATP binding [GO:0005524];ATP hydrolysis activity [GO:0016887];ATP-dependent protein folding chaperone […	GO:0002199;GO:0003723;GO:0005524;GO:0005654;GO:0005813;GO:0005829;GO:0005832;GO:0005874;GO:0006457;GO:0007339;GO:0016887;GO:0032212;GO:0042470;GO:0042995;GO:0044183;GO:0044297;GO:0050821;GO:0051082;GO:0051973;GO:0061077;GO:0070062;GO:0090666;GO:0140662;GO:1904851;GO:1904871;GO:1904874	57.924	263.5	30	68.6	184	177650000	131940000	173140000	209480000	209410000	189400000	206710000	186510000	158930000	160910000	2.02763e+08	184050000	2.51899e+07	1.1573e+07	2.39848e+07	15.6546	5.70766	13.0317
P09651-2;A0A7I2V3R8;P09651;A0A7I2V3W0;F8W6I7;A0A2R8Y4L2;P09651-3;A0A7I2V2L6;A0A7I2YQX9;F8VZ49;Q32P51;F8VTQ5;H0YH80	Heterogeneous nuclear ribonucleoprotein A1;Heterogeneous nuclear ribonucleoprotein A1, N-terminally processed;Heterogeneous nuclear ribonucleoprotein A1-like 2	HNRNPA1;HNRNPA1L2	sp|P09651-2|ROA1_HUMAN Isoform A1-A of Heterogeneous nuclear ribonucleoprotein A1 OS=Homo sapiens OX=9606 GN=HNRNPA1;tr|A0A7I2V3R8|A0A7I2V3R8_HUMAN Heterogeneous nuclear ribonucleoprotein A1 OS=Homo sapiens OX=9606 GN=HNRNPA1 PE=1 SV=1;sp|P09651|ROA1_HUMAN	catalytic step 2 spliceosome [GO:0071013];cytoplasm [GO:0005737];cytosol [GO:0005829];extracellular exosome [GO:0070062];intracellular non-membrane-bounded organelle [GO:0043232];membrane [GO:0016020];nucleoplasm [GO:0005654];nucleus [GO:0005634];ribonucleoprotein complex [GO:1990904];spliceosomal complex [GO:0005681];DNA binding [GO:0003677];G-rich strand telomeric DNA binding [GO:0098505];ident…	GO:0000381;GO:0000398;GO:0003677;GO:0003697;GO:0003723;GO:0003727;GO:0003730;GO:0005634;GO:0005654;GO:0005681;GO:0005737;GO:0005829;GO:0006405;GO:0016020;GO:0019904;GO:0032211;GO:0032212;GO:0035198;GO:0036002;GO:0042149;GO:0042802;GO:0043232;GO:0043484;GO:0051028;GO:0051168;GO:0051170;GO:0051179;GO:0061752;GO:0070062;GO:0071013;GO:0098505;GO:0140693;GO:1903936;GO:1990000;GO:1990904;GO:0000398;GO:…	34.196	261.97	17	74.1	186	332280000	293329984	342150016	481049984	521550016	426689984	482190016	397400000	363830016	3.22587e+08	4.7643e+08	414473344	2.58132e+07	4.75985e+07	6.09992e+07	8.00193	9.99065	14.7173
Q99497;K7ELW0;K7EN27	Protein deglycase DJ-1	PARK7	sp|Q99497|PARK7_HUMAN Parkinson disease protein 7 OS=Homo sapiens OX=9606 GN=PARK7 PE=1 SV=2;tr|K7ELW0|K7ELW0_HUMAN Parkinsonism associated deglycase OS=Homo sapiens OX=9606 GN=PARK7 PE=1 SV=1;tr|K7EN27|K7EN27_HUMAN protein deglycase (Fragment) OS=Homo sap	cytosol [GO:0005829];membrane raft [GO:0045121];nucleoplasm [GO:0005654];plasma membrane [GO:0005886];peptidase activity [GO:0008233];protein deglycase activity [GO:0036524];autophagy [GO:0006914];inflammatory response [GO:0006954];proteolysis [GO:0006508];single fertilization [GO:0007338];adherens junction [GO:0005912];axon [GO:0030424];cell body [GO:0044297];chromatin [GO:0000785];cytoplasm [GO…	GO:0005654;GO:0005829;GO:0005886;GO:0006508;GO:0006914;GO:0006954;GO:0007338;GO:0008233;GO:0036524;GO:0045121;GO:0000785;GO:0001933;GO:0002866;GO:0003713;GO:0003729;GO:0005102;GO:0005507;GO:0005634;GO:0005654;GO:0005737;GO:0005739;GO:0005758;GO:0005759;GO:0005783;GO:0005829;GO:0005886;GO:0005912;GO:0006281;GO:0006469;GO:0006508;GO:0006517;GO:0006914;GO:0006954;GO:0006979;GO:0007005;GO:0007265;GO:…	19.891	261.96	17	81	147	204020000	183830000	193210000	235030000	208130000	212610000	201900000	225260000	180270000	1.93687e+08	218590000	2.02477e+08	1.01034e+07	1.44126e+07	2.25005e+07	5.21638	6.59344	11.1127
P17301;E7ESP4;E7EMF1	Integrin alpha-2	ITGA2	sp|P17301|ITA2_HUMAN Integrin alpha-2 OS=Homo sapiens OX=9606 GN=ITGA2 PE=1 SV=2;tr|E7ESP4|E7ESP4_HUMAN Integrin subunit alpha 2 OS=Homo sapiens OX=9606 GN=ITGA2 PE=1 SV=1;tr|E7EMF1|E7EMF1_HUMAN Integrin subunit alpha 2 OS=Homo sapiens OX=9606 GN=ITGA2 PE=	axon terminus [GO:0043679];basal part of cell [GO:0045178];cell surface [GO:0009986];external side of plasma membrane [GO:0009897];focal adhesion [GO:0005925];integrin alpha2-beta1 complex [GO:0034666];integrin complex [GO:0008305];perinuclear region of cytoplasm [GO:0048471];plasma membrane [GO:0005886];amyloid-beta binding [GO:0001540];collagen binding [GO:0005518];collagen binding involved in …	GO:0001540;GO:0001618;GO:0001666;GO:0002687;GO:0005178;GO:0005518;GO:0005886;GO:0005925;GO:0006929;GO:0006971;GO:0007155;GO:0007160;GO:0007229;GO:0007565;GO:0007596;GO:0008305;GO:0009410;GO:0009887;GO:0009897;GO:0009986;GO:0010634;GO:0014075;GO:0014850;GO:0014911;GO:0030879;GO:0031346;GO:0031589;GO:0032967;GO:0033591;GO:0033627;GO:0034666;GO:0038064;GO:0038065;GO:0043236;GO:0043395;GO:0043589;GO:…	129.29	260.17	31	35.1	122	22582000	3897600	7473200	39099000	36020000	8863400	21619000	12104000	15848000	11317600	2.79941e+07	1.65237e+07	9.91772e+06	1.66391e+07	4.79335e+06	87.631	59.4377	29.009
P16989-2;P16989;P16989-3	Y-box-binding protein 3	YBX3	sp|P16989-2|YBOX3_HUMAN Isoform 2 of Y-box-binding protein 3 OS=Homo sapiens OX=9606 GN=YBX3;sp|P16989|YBOX3_HUMAN Y-box-binding protein 3 OS=Homo sapiens OX=9606 GN=YBX3 PE=1 SV=4;sp|P16989-3|YBOX3_HUMAN Isoform 3 of Y-box-binding protein 3 OS=Homo sapien	bicellular tight junction [GO:0005923];cytoplasm [GO:0005737];cytosol [GO:0005829];nucleus [GO:0005634];perinuclear region of cytoplasm [GO:0048471];synapse [GO:0045202];mRNA 3'-UTR binding [GO:0003730];nucleic acid binding [GO:0003676];polysome binding [GO:1905538];RNA binding [GO:0003723];RNA polymerase II transcription regulatory region sequence-specific DNA binding [GO:0000977];small GTPase b…	GO:0000122;GO:0000977;GO:0001701;GO:0003676;GO:0003723;GO:0003730;GO:0005634;GO:0005737;GO:0005829;GO:0005923;GO:0006915;GO:0007283;GO:0008584;GO:0009566;GO:0010468;GO:0031267;GO:0035234;GO:0045202;GO:0046622;GO:0048471;GO:0048642;GO:0060546;GO:0070935;GO:0071356;GO:0071474;GO:1902219;GO:1905538;GO:2000242;GO:2000767;GO:0003676	31.947	259.74	12	55.4	60	22185000	32019000	27524000	19637000	19787000	23405000	24721000	21888000	20510000	2.72427e+07	20943000	22373000	4.92303e+06	2.13347e+06	2.14699e+06	18.071	10.187	9.59633
P46782;M0R0F0;M0R0R2	40S ribosomal protein S5;40S ribosomal protein S5, N-terminally processed	RPS5	sp|P46782|RS5_HUMAN Small ribosomal subunit protein uS7 OS=Homo sapiens OX=9606 GN=RPS5 PE=1 SV=4;tr|M0R0F0|M0R0F0_HUMAN Ribosomal protein S5 (Fragment) OS=Homo sapiens OX=9606 GN=RPS5 PE=1 SV=1;tr|M0R0R2|M0R0R2_HUMAN Ribosomal protein S5 OS=Homo sapiens O	cytoplasm [GO:0005737];cytosol [GO:0005829];cytosolic ribosome [GO:0022626];cytosolic small ribosomal subunit [GO:0022627];extracellular exosome [GO:0070062];focal adhesion [GO:0005925];membrane [GO:0016020];nucleolus [GO:0005730];nucleoplasm [GO:0005654];ribonucleoprotein complex [GO:1990904];ribosome [GO:0005840];small-subunit processome [GO:0032040];synapse [GO:0045202];mRNA binding [GO:000372…	GO:0000028;GO:0002181;GO:0003723;GO:0003729;GO:0003735;GO:0005654;GO:0005730;GO:0005737;GO:0005829;GO:0005840;GO:0005925;GO:0006412;GO:0006413;GO:0006450;GO:0016020;GO:0019843;GO:0022626;GO:0022627;GO:0032040;GO:0042274;GO:0045202;GO:0070062;GO:1990904;GO:0006412;GO:0015935;GO:0003723;GO:0003735;GO:0006412;GO:0015935;GO:0003723;GO:0003735;GO:0006412;GO:0015935	22.876	259.72	11	59.8	122	143160000	137650000	154580000	167460000	171870000	181540000	154170000	159790000	172410000	145130000	1.73623e+08	1.62123e+08	8.63521e+06	7.20189e+06	9.34118e+06	5.94998	4.148	5.76178
O94973;O94973-2;A0A0G2JS82;A0A8I5KPP9;O94973-3;A0A0G2JQM1	AP-2 complex subunit alpha-2	AP2A2	sp|O94973|AP2A2_HUMAN AP-2 complex subunit alpha-2 OS=Homo sapiens OX=9606 GN=AP2A2 PE=1 SV=2;sp|O94973-2|AP2A2_HUMAN Isoform 2 of AP-2 complex subunit alpha-2 OS=Homo sapiens OX=9606 GN=AP2A2;tr|A0A0G2JS82|A0A0G2JS82_HUMAN AP-2 complex subunit alpha-2 (Fr	AP-2 adaptor complex [GO:0030122];clathrin-coated endocytic vesicle [GO:0045334];clathrin-coated endocytic vesicle membrane [GO:0030669];cytoplasmic side of plasma membrane [GO:0009898];cytoplasmic vesicle [GO:0031410];cytosol [GO:0005829];endocytic vesicle membrane [GO:0030666];endolysosome membrane [GO:0036020];ficolin-1-rich granule membrane [GO:0101003];plasma membrane [GO:0005886];postsynaps…	GO:0005829;GO:0005886;GO:0006886;GO:0008289;GO:0009898;GO:0016192;GO:0019901;GO:0030122;GO:0030666;GO:0030667;GO:0030669;GO:0031410;GO:0035615;GO:0036020;GO:0045334;GO:0072583;GO:0097718;GO:0098794;GO:0098884;GO:0101003;GO:0006886;GO:0030122;GO:0035615;GO:0072583;GO:0006886;GO:0016192;GO:0030121;GO:0006886;GO:0016192;GO:0030117;GO:0006886;GO:0016192;GO:0030117;GO:0006886;GO:0016192;GO:0030121;GO:…	103.96	259.72	35	51	164	60534000	44185000	47751000	44104000	39018000	35572000	44854000	46581000	46762000	5.08233e+07	3.95647e+07	4.60657e+07	8.59662e+06	4.29219e+06	1.05323e+06	16.9147	10.8485	2.28637
A0A1W2PNV4;C9JEY1;C9K057		ARPC1B	tr|A0A1W2PNV4|A0A1W2PNV4_HUMAN Actin-related protein 2/3 complex subunit 1A OS=Homo sapiens OX=9606 PE=3 SV=1;tr|C9JEY1|C9JEY1_HUMAN Actin related protein 2/3 complex subunit 1B (Fragment) OS=Homo sapiens OX=9606 GN=ARPC1B PE=1 SV=2;tr|C9K057|C9K057_HUMAN	Arp2/3 protein complex [GO:0005885];cytoplasm [GO:0005737];nucleus [GO:0005634];actin binding [GO:0003779];Arp2/3 complex-mediated actin nucleation [GO:0034314];Arp2/3 protein complex [GO:0005885];nucleus [GO:0005634];actin binding [GO:0003779];Arp2/3 complex-mediated actin nucleation [GO:0034314];Arp2/3 protein complex [GO:0005885];nucleus [GO:0005634];actin binding [GO:0003779];Arp2/3 complex-m…	GO:0003779;GO:0005634;GO:0005737;GO:0005885;GO:0034314;GO:0003779;GO:0005634;GO:0005885;GO:0034314;GO:0003779;GO:0005634;GO:0005885;GO:0034314;GO:0003779;GO:0005634;GO:0005885;GO:0034314;GO:0003779;GO:0005634;GO:0005885;GO:0034314;GO:0003779;GO:0005634;GO:0005737;GO:0005885;GO:0034314;GO:0003779;GO:0005634;GO:0005885;GO:0034314	75.872	257.75	25	46.8	206	88009000	74466000	88457000	103800000	115210000	110380000	102670000	93631000	98157000	83644000	1.09797e+08	9.81527e+07	7.95154e+06	5.72732e+06	4.5195e+06	9.5064	5.2163	4.60456
P19105;J3QRS3;J3KTJ1	Myosin regulatory light chain 12A	MYL12A	sp|P19105|ML12A_HUMAN Myosin regulatory light chain 12A OS=Homo sapiens OX=9606 GN=MYL12A PE=1 SV=2;tr|J3QRS3|J3QRS3_HUMAN Myosin light chain 12A OS=Homo sapiens OX=9606 GN=MYL12A PE=1 SV=1;tr|J3KTJ1|J3KTJ1_HUMAN Myosin light chain 12A (Fragment) OS=Homo s	cytoplasm [GO:0005737];cytosol [GO:0005829];extracellular exosome [GO:0070062];myosin II complex [GO:0016460];stress fiber [GO:0001725];Z disc [GO:0030018];calcium ion binding [GO:0005509];glutamate receptor binding [GO:0035254];platelet aggregation [GO:0070527];protein localization to plasma membrane [GO:0072659];regulation of cell shape [GO:0008360];calcium ion binding [GO:0005509];myosin compl…	GO:0001725;GO:0005509;GO:0005737;GO:0005829;GO:0008360;GO:0016460;GO:0030018;GO:0035254;GO:0070062;GO:0070527;GO:0072659;GO:0005509;GO:0005509;GO:0016459	19.794	256.21	11	69	142	1291100032	884440000	796899968	1371900032	1211100032	1091200000	1018499968	935340032	898470016	9.90813e+08	1.22473e+09	9.5077e+08	2.63714e+08	1.40846e+08	6.14846e+07	26.6159	11.5001	6.46683
Q16222;Q16222-3;Q16222-2	UDP-N-acetylhexosamine pyrophosphorylase;UDP-N-acetylgalactosamine pyrophosphorylase;UDP-N-acetylglucosamine pyrophosphorylase	UAP1	sp|Q16222|UAP1_HUMAN UDP-N-acetylhexosamine pyrophosphorylase OS=Homo sapiens OX=9606 GN=UAP1 PE=1 SV=3;sp|Q16222-3|UAP1_HUMAN Isoform 3 of UDP-N-acetylhexosamine pyrophosphorylase OS=Homo sapiens OX=9606 GN=UAP1;sp|Q16222-2|UAP1_HUMAN Isoform AGX1 of UDP-	cytosol [GO:0005829];nucleoplasm [GO:0005654];plasma membrane [GO:0005886];identical protein binding [GO:0042802];protein serine pyrophosphorylase activity [GO:0141090];UDP-N-acetylgalactosamine diphosphorylase activity [GO:0052630];UDP-N-acetylglucosamine diphosphorylase activity [GO:0003977];antiviral innate immune response [GO:0140374];positive regulation of type I interferon production [GO:00…	GO:0003977;GO:0005654;GO:0005829;GO:0005886;GO:0006048;GO:0032481;GO:0042802;GO:0052630;GO:0140374;GO:0141090	58.768	256.02	27	64	209	144220000	130080000	146690000	141090000	177910000	181670000	195260000	144180000	152210000	140330000	166890000	1.63883e+08	8.96226e+06	2.24224e+07	2.7468e+07	6.38656	13.4354	16.7607
P52788;H7C2R7;P52788-2	Spermine synthase	SMS	sp|P52788|SPSY_HUMAN Spermine synthase OS=Homo sapiens OX=9606 GN=SMS PE=1 SV=2;tr|H7C2R7|H7C2R7_HUMAN Spermine synthase (Fragment) OS=Homo sapiens OX=9606 GN=SMS PE=1 SV=2;sp|P52788-2|SPSY_HUMAN Isoform 2 of Spermine synthase OS=Homo sapiens OX=9606 GN=SM	cytosol [GO:0005829];extracellular exosome [GO:0070062];spermine synthase activity [GO:0016768];methionine metabolic process [GO:0006555];polyamine metabolic process [GO:0006595];spermine biosynthetic process [GO:0006597];spermine synthase activity [GO:0016768];spermine biosynthetic process [GO:0006597]	GO:0005829;GO:0006555;GO:0006595;GO:0006597;GO:0016768;GO:0070062;GO:0006597;GO:0016768	41.268	255.47	11	46.7	75	141510000	59182000	120240000	151680000	139740000	133240000	124350000	93040000	85480000	1.06977e+08	1.41553e+08	1.00957e+08	4.27364e+07	9.35278e+06	2.06088e+07	39.949	6.60725	20.4136
P49368;B4DUR8;P49368-2	T-complex protein 1 subunit gamma	CCT3	sp|P49368|TCPG_HUMAN T-complex protein 1 subunit gamma OS=Homo sapiens OX=9606 GN=CCT3 PE=1 SV=4;tr|B4DUR8|B4DUR8_HUMAN T-complex protein 1 subunit gamma OS=Homo sapiens OX=9606 GN=CCT3 PE=1 SV=1;sp|P49368-2|TCPG_HUMAN Isoform 2 of T-complex protein 1 subu	cell body [GO:0044297];chaperonin-containing T-complex [GO:0005832];cytoskeleton [GO:0005856];cytosol [GO:0005829];extracellular exosome [GO:0070062];microtubule [GO:0005874];zona pellucida receptor complex [GO:0002199];ATP binding [GO:0005524];ATP hydrolysis activity [GO:0016887];ATP-dependent protein folding chaperone [GO:0140662];protein folding chaperone [GO:0044183];RNA binding [GO:0003723];…	GO:0002199;GO:0003723;GO:0005524;GO:0005829;GO:0005832;GO:0005856;GO:0005874;GO:0006457;GO:0007339;GO:0016887;GO:0032212;GO:0044183;GO:0044297;GO:0050821;GO:0051082;GO:0061077;GO:0070062;GO:0140662;GO:1904851;GO:1904871;GO:1904874;GO:0005524;GO:0005832;GO:0016887;GO:0051082;GO:0140662;GO:0005524;GO:0005737;GO:0016887;GO:0051082;GO:0140662;GO:0005524;GO:0005737;GO:0016887;GO:0051082;GO:0140662;GO:…	60.533	255.4	32	59.1	248	227440000	168870000	217240000	251800000	262410000	234540000	257910000	238760000	203660000	2.04517e+08	2.49583e+08	2.33443e+08	3.12894e+07	1.40666e+07	2.7513e+07	15.2992	5.63604	11.7857
P50990;P50990-2	T-complex protein 1 subunit theta	CCT8	sp|P50990|TCPQ_HUMAN T-complex protein 1 subunit theta OS=Homo sapiens OX=9606 GN=CCT8 PE=1 SV=4;sp|P50990-2|TCPQ_HUMAN Isoform 2 of T-complex protein 1 subunit theta OS=Homo sapiens OX=9606 GN=CCT8	azurophil granule lumen [GO:0035578];cell body [GO:0044297];centrosome [GO:0005813];chaperonin-containing T-complex [GO:0005832];cilium [GO:0005929];cytoplasm [GO:0005737];cytosol [GO:0005829];extracellular exosome [GO:0070062];extracellular region [GO:0005576];ficolin-1-rich granule lumen [GO:1904813];intermediate filament cytoskeleton [GO:0045111];microtubule [GO:0005874];nucleoplasm [GO:000565…	GO:0002199;GO:0005524;GO:0005576;GO:0005654;GO:0005737;GO:0005813;GO:0005829;GO:0005832;GO:0005874;GO:0005929;GO:0006457;GO:0007339;GO:0016887;GO:0032212;GO:0034774;GO:0035578;GO:0044183;GO:0044297;GO:0045111;GO:0045296;GO:0050821;GO:0051082;GO:0061077;GO:0070062;GO:0140662;GO:1904813;GO:1904851;GO:1904871;GO:1904874;GO:0005524;GO:0005654;GO:0005813;GO:0005829;GO:0016887;GO:0042995;GO:0045111;GO:…	59.62	255.06	34	74.1	282	95730000	70412000	93726000	108020000	114560000	106790000	109740000	103240000	91785000	8.66227e+07	109790000	1.01588e+08	1.40746e+07	4.17647e+06	9.09074e+06	16.2481	3.80405	8.9486
Q8N8S7-2;Q8N8S7-3;Q8N8S7;A0A0U1RRM6;A0A8Q3WLE0	Protein enabled homolog	ENAH	sp|Q8N8S7-2|ENAH_HUMAN Isoform 2 of Protein enabled homolog OS=Homo sapiens OX=9606 GN=ENAH;sp|Q8N8S7-3|ENAH_HUMAN Isoform 3 of Protein enabled homolog OS=Homo sapiens OX=9606 GN=ENAH;sp|Q8N8S7|ENAH_HUMAN Protein enabled homolog OS=Homo sapiens OX=9606 GN=	cell junction [GO:0030054];cytoskeleton [GO:0005856];cytosol [GO:0005829];filopodium [GO:0030175];focal adhesion [GO:0005925];lamellipodium [GO:0030027];plasma membrane [GO:0005886];synapse [GO:0045202];actin binding [GO:0003779];profilin binding [GO:0005522];SH3 domain binding [GO:0017124];WW domain binding [GO:0050699];actin polymerization or depolymerization [GO:0008154];actin polymerization-d…	GO:0003779;GO:0005522;GO:0005829;GO:0005856;GO:0005886;GO:0005925;GO:0007411;GO:0008154;GO:0017124;GO:0030027;GO:0030054;GO:0030175;GO:0045202;GO:0050699;GO:0070358;GO:0003779;GO:0005829;GO:0005856;GO:0005886;GO:0005925;GO:0017124;GO:0030054;GO:0042995	63.924	254.2	23	47.5	147	32002000	32040000	35505000	31448000	28297000	27478000	47691000	43269000	38071000	3.31823e+07	2.90743e+07	4.30103e+07	2.01158e+06	2.09605e+06	4.81521e+06	6.0622	7.20927	11.1955
P09972;A8MVZ9;J3KSV6;J3QKP5	Fructose-bisphosphate aldolase C;Fructose-bisphosphate aldolase	ALDOC	sp|P09972|ALDOC_HUMAN Fructose-bisphosphate aldolase C OS=Homo sapiens OX=9606 GN=ALDOC PE=1 SV=2;tr|A8MVZ9|A8MVZ9_HUMAN Fructose-bisphosphate aldolase OS=Homo sapiens OX=9606 GN=ALDOC PE=1 SV=1;tr|J3KSV6|J3KSV6_HUMAN Fructose-bisphosphate aldolase C (Frag	cytoskeleton [GO:0005856];cytosol [GO:0005829];extracellular exosome [GO:0070062];extracellular region [GO:0005576];ficolin-1-rich granule lumen [GO:1904813];secretory granule lumen [GO:0034774];tertiary granule lumen [GO:1904724];cytoskeletal protein binding [GO:0008092];fructose-bisphosphate aldolase activity [GO:0004332];epithelial cell differentiation [GO:0030855];fructose 1,6-bisphosphate me…	GO:0004332;GO:0005576;GO:0005829;GO:0005856;GO:0006000;GO:0006094;GO:0006096;GO:0008092;GO:0030388;GO:0030855;GO:0034774;GO:0070062;GO:1904724;GO:1904813;GO:0004332;GO:0006096;GO:0004332;GO:0006096;GO:0004332;GO:0006096;GO:0004332;GO:0006096;GO:0004332;GO:0006096;GO:0004332;GO:0006096	39.455	252.28	16	53.8	57	84260000	178350000	170830000	304080000	234190000	235480000	300769984	284580000	173740000	144480000	2.57917e+08	2.5303e+08	5.22874e+07	3.99838e+07	6.91427e+07	36.1901	15.5026	27.3259
Q13435;E9PPJ0	Splicing factor 3B subunit 2	SF3B2	sp|Q13435|SF3B2_HUMAN Splicing factor 3B subunit 2 OS=Homo sapiens OX=9606 GN=SF3B2 PE=1 SV=2;tr|E9PPJ0|E9PPJ0_HUMAN Splicing factor 3b subunit 2 OS=Homo sapiens OX=9606 GN=SF3B2 PE=1 SV=1	catalytic step 2 spliceosome [GO:0071013];nuclear speck [GO:0016607];nucleoplasm [GO:0005654];nucleus [GO:0005634];precatalytic spliceosome [GO:0071011];spliceosomal complex [GO:0005681];U12-type spliceosomal complex [GO:0005689];U2 snRNP [GO:0005686];U2-type precatalytic spliceosome [GO:0071005];U2-type spliceosomal complex [GO:0005684];RNA binding [GO:0003723];mRNA processing [GO:0006397];mRNA …	GO:0000398;GO:0003723;GO:0005634;GO:0005654;GO:0005681;GO:0005684;GO:0005686;GO:0005689;GO:0006397;GO:0008380;GO:0016607;GO:0071005;GO:0071011;GO:0071013;GO:1903241;GO:0016607;GO:0016607	100.23	251.52	29	43.7	174	34642000	32808000	32697000	45325000	41980000	37987000	49837000	42119000	32123000	3.33823e+07	41764000	4.13597e+07	1.09231e+06	3.67377e+06	8.88138e+06	3.27213	8.79649	21.4735
H0YAC7;P35606;H0Y938;P35606-2;A0A7I2V258	Coatomer subunit beta	COPB2	tr|H0YAC7|H0YAC7_HUMAN Coatomer subunit beta OS=Homo sapiens OX=9606 GN=COPB2 PE=1 SV=2;sp|P35606|COPB2_HUMAN Coatomer subunit beta OS=Homo sapiens OX=9606 GN=COPB2 PE=1 SV=2;tr|H0Y938|H0Y938_HUMAN Coatomer subunit beta OS=Homo sapiens OX=9606 GN=COPB2	COPI vesicle coat [GO:0030126];cytosol [GO:0005829];endoplasmic reticulum membrane [GO:0005789];Golgi membrane [GO:0000139];transport vesicle [GO:0030133];structural molecule activity [GO:0005198];endoplasmic reticulum to Golgi vesicle-mediated transport [GO:0006888];intra-Golgi vesicle-mediated transport [GO:0006891];intracellular protein transport [GO:0006886];retrograde vesicle-mediated transp…	GO:0000139;GO:0005198;GO:0005789;GO:0005829;GO:0006886;GO:0006888;GO:0006890;GO:0006891;GO:0030126;GO:0030133;GO:0000139;GO:0005198;GO:0006886;GO:0016192;GO:0030117;GO:0030663;GO:0000139;GO:0005198;GO:0006886;GO:0016192;GO:0030117;GO:0030663;GO:0000139;GO:0005198;GO:0006886;GO:0016192;GO:0030117;GO:0030663;GO:0030663;GO:0030663;GO:0030663;GO:0030663;GO:0030663;GO:0030663;GO:0030663	102.22	250.39	42	63.6	306	75293000	70773000	68097000	70893000	72633000	76251000	83299000	76982000	78381000	7.13877e+07	73259000	79554000	3.63716e+06	2.7333e+06	3.31784e+06	5.09495	3.73101	4.17055
P49411	Elongation factor Tu, mitochondrial	TUFM	sp|P49411|EFTU_HUMAN Elongation factor Tu, mitochondrial OS=Homo sapiens OX=9606 GN=TUFM PE=1 SV=3	extracellular exosome [GO:0070062];membrane [GO:0016020];mitochondrial nucleoid [GO:0042645];mitochondrial outer membrane [GO:0005741];mitochondrion [GO:0005739];synapse [GO:0045202];GTP binding [GO:0005525];GTPase activity [GO:0003924];RNA binding [GO:0003723];translation elongation factor activity [GO:0003746];mitochondrial translational elongation [GO:0070125];response to ethanol [GO:0045471];…	GO:0003723;GO:0003746;GO:0003924;GO:0005525;GO:0005739;GO:0005741;GO:0006414;GO:0016020;GO:0042645;GO:0045202;GO:0045471;GO:0070062;GO:0070125;GO:0003924;GO:0005525	49.874	249.46	23	59.3	156	93008000	89522000	85694000	91408000	89744000	95420000	82485000	80572000	58883000	89408000	9.21907e+07	73980000	3.65833e+06	2.91782e+06	1.31093e+07	4.09173	3.16498	17.7201
P14866;A0A3B3ITJ4;M0QXS5;P14866-2	Heterogeneous nuclear ribonucleoprotein L	HNRNPL	sp|P14866|HNRPL_HUMAN Heterogeneous nuclear ribonucleoprotein L OS=Homo sapiens OX=9606 GN=HNRNPL PE=1 SV=2;tr|A0A3B3ITJ4|A0A3B3ITJ4_HUMAN Heterogeneous nuclear ribonucleoprotein L OS=Homo sapiens OX=9606 GN=HNRNPL PE=1 SV=2;tr|M0QXS5|M0QXS5_HUMAN Heteroge	chromatin [GO:0000785];cytoplasm [GO:0005737];extracellular exosome [GO:0070062];membrane [GO:0016020];nucleoplasm [GO:0005654];nucleus [GO:0005634];ribonucleoprotein complex [GO:1990904];ribonucleoprotein granule [GO:0035770];mRNA binding [GO:0003729];pre-mRNA intronic binding [GO:0097157];RNA binding [GO:0003723];transcription cis-regulatory region binding [GO:0000976];mRNA processing [GO:00063…	GO:0000381;GO:0000785;GO:0000976;GO:0003723;GO:0003729;GO:0005634;GO:0005654;GO:0005737;GO:0006396;GO:0006397;GO:0016020;GO:0035770;GO:0043484;GO:0045892;GO:0070062;GO:0097157;GO:1990904;GO:0003723;GO:0005654;GO:0006397;GO:0043484;GO:0003723;GO:0005634;GO:0006397;GO:0043484;GO:0003723;GO:0005634;GO:0006397;GO:0043484;GO:0003723;GO:1990904;GO:0003723;GO:0003723;GO:0005634;GO:0006397;GO:0043484	64.132	249.14	23	54.5	202	138540000	112950000	123890000	167350000	156720000	135820000	165490000	146020000	122390000	1.25127e+08	1.53297e+08	1.44633e+08	1.28397e+07	1.60413e+07	2.15834e+07	10.2614	10.4642	14.9229
Q06210;Q06210-2;A0A6I8PRN4;A0A6I8PTT9	Glutamine--fructose-6-phosphate aminotransferase [isomerizing] 1	GFPT1	sp|Q06210|GFPT1_HUMAN Glutamine--fructose-6-phosphate aminotransferase [isomerizing] 1 OS=Homo sapiens OX=9606 GN=GFPT1 PE=1 SV=3;sp|Q06210-2|GFPT1_HUMAN Isoform 2 of Glutamine--fructose-6-phosphate aminotransferase [isomerizing] 1 OS=Homo sapiens OX=9606	cytosol [GO:0005829];extracellular exosome [GO:0070062];carbohydrate derivative binding [GO:0097367];glutamine-fructose-6-phosphate transaminase (isomerizing) activity [GO:0004360];circadian regulation of gene expression [GO:0032922];energy reserve metabolic process [GO:0006112];fructose 6-phosphate metabolic process [GO:0006002];glutamine metabolic process [GO:0006541];protein N-linked glycosyla…	GO:0004360;GO:0005829;GO:0006002;GO:0006047;GO:0006048;GO:0006112;GO:0006487;GO:0006541;GO:0032922;GO:0070062;GO:0097367;GO:0004360;GO:0006048;GO:0006541;GO:0097367;GO:0004360;GO:0006541;GO:0097367;GO:1901135;GO:0006541;GO:0016740	78.806	248.58	33	64.4	245	89572000	84493000	92871000	68452000	75128000	90703000	90148000	84763000	105870000	8.89787e+07	7.80943e+07	9.35937e+07	4.2204e+06	1.14182e+07	1.09673e+07	4.74316	14.6211	11.718
P61981	14-3-3 protein gamma;14-3-3 protein gamma, N-terminally processed	YWHAG	sp|P61981|1433G_HUMAN 14-3-3 protein gamma OS=Homo sapiens OX=9606 GN=YWHAG PE=1 SV=2	cytoplasm [GO:0005737];cytosol [GO:0005829];extracellular exosome [GO:0070062];focal adhesion [GO:0005925];membrane [GO:0016020];presynapse [GO:0098793];identical protein binding [GO:0042802];insulin-like growth factor receptor binding [GO:0005159];phosphoserine residue binding [GO:0050815];protein domain specific binding [GO:0019904];protein kinase C binding [GO:0005080];protein kinase C inhibit…	GO:0003723;GO:0005080;GO:0005159;GO:0005737;GO:0005829;GO:0005925;GO:0006469;GO:0006605;GO:0007165;GO:0008426;GO:0009966;GO:0016020;GO:0019904;GO:0030971;GO:0032869;GO:0042149;GO:0042802;GO:0045664;GO:0048167;GO:0050815;GO:0070062;GO:0098793;GO:0140311;GO:1904262	28.302	248.36	16	59.5	97	199340000	196410000	181420000	161530000	168000000	155010000	194250000	184560000	187470000	192390000	1.61513e+08	188760000	9.61259e+06	6.49502e+06	4.97213e+06	4.99641	4.02135	2.6341
Q32MZ4-3;Q32MZ4-2;Q32MZ4	Leucine-rich repeat flightless-interacting protein 1	LRRFIP1	sp|Q32MZ4-3|LRRF1_HUMAN Isoform 3 of Leucine-rich repeat flightless-interacting protein 1 OS=Homo sapiens OX=9606 GN=LRRFIP1;sp|Q32MZ4-2|LRRF1_HUMAN Isoform 2 of Leucine-rich repeat flightless-interacting protein 1 OS=Homo sapiens OX=9606 GN=LRRFIP1;sp|Q32	cytoplasm [GO:0005737];cytoskeleton [GO:0005856];cytosol [GO:0005829];nucleus [GO:0005634];plasma membrane [GO:0005886];cadherin binding [GO:0045296];DNA binding [GO:0003677];DNA-binding transcription factor activity, RNA polymerase II-specific [GO:0000981];DNA-binding transcription repressor activity, RNA polymerase II-specific [GO:0001227];double-stranded RNA binding [GO:0003725];protein homodi…	GO:0000122;GO:0000978;GO:0000981;GO:0001227;GO:0003677;GO:0003725;GO:0005634;GO:0005737;GO:0005829;GO:0005856;GO:0005886;GO:0006357;GO:0042803;GO:0045296	82.688	247.81	30	50.7	177	40132000	34774000	33911000	39497000	43375000	51136000	45787000	39472000	38294000	3.62723e+07	4.46693e+07	4.11843e+07	3.37031e+06	5.92647e+06	4.02931e+06	9.29167	13.2674	9.7836
P34897;P34897-3;P34897-2;H0YIZ0;G3V2Y4	Serine hydroxymethyltransferase, mitochondrial;Serine hydroxymethyltransferase	SHMT2	sp|P34897|GLYM_HUMAN Serine hydroxymethyltransferase, mitochondrial OS=Homo sapiens OX=9606 GN=SHMT2 PE=1 SV=3;sp|P34897-3|GLYM_HUMAN Isoform 3 of Serine hydroxymethyltransferase, mitochondrial OS=Homo sapiens OX=9606 GN=SHMT2;sp|P34897-2|GLYM_HUMAN Isofor	BRISC complex [GO:0070552];cytoplasm [GO:0005737];cytosol [GO:0005829];extracellular exosome [GO:0070062];microtubule cytoskeleton [GO:0015630];mitochondrial inner membrane [GO:0005743];mitochondrial matrix [GO:0005759];mitochondrial nucleoid [GO:0042645];mitochondrion [GO:0005739];nucleus [GO:0005634];chromatin binding [GO:0003682];glycine hydroxymethyltransferase activity [GO:0004372];L-allo-th…	GO:0000900;GO:0002082;GO:0003682;GO:0004372;GO:0005634;GO:0005737;GO:0005739;GO:0005743;GO:0005759;GO:0005829;GO:0006544;GO:0006563;GO:0006564;GO:0006565;GO:0006730;GO:0008270;GO:0008284;GO:0008732;GO:0009113;GO:0015630;GO:0019264;GO:0030170;GO:0034340;GO:0035999;GO:0042645;GO:0042803;GO:0046653;GO:0046655;GO:0048027;GO:0051262;GO:0051289;GO:0070062;GO:0070129;GO:0070536;GO:0070552;GO:0070905;GO:…	55.992	246.99	18	52	151	63187000	47317000	55766000	43239000	39990000	42201000	43193000	37565000	30337000	5.54233e+07	41810000	3.70317e+07	7.94055e+06	1.65942e+06	6.44457e+06	14.3271	3.96894	17.4029
Q5JPE7;P69849;A0A7I2V4T6;J3KN36;Q5JPE7-2;A0A7I2V2Z5;A0A7I2V6B0;A0A7I2V3P4;Q5JPE7-3;A0A7I2V4D7	Nodal modulator 2;Nodal modulator 3	NOMO2;NOMO3	sp|Q5JPE7|NOMO2_HUMAN BOS complex subunit NOMO2 OS=Homo sapiens OX=9606 GN=NOMO2 PE=1 SV=1;sp|P69849|NOMO3_HUMAN BOS complex subunit NOMO3 OS=Homo sapiens OX=9606 GN=NOMO3 PE=1 SV=2;tr|A0A7I2V4T6|A0A7I2V4T6_HUMAN NODAL modulator 3 OS=Homo sapiens OX=9606 G	endoplasmic reticulum membrane [GO:0005789];multi-pass translocon complex [GO:0160064];carbohydrate binding [GO:0030246];ribosome binding [GO:0043022];determination of left/right asymmetry in lateral mesoderm [GO:0003140];multi-pass transmembrane protein insertion into ER membrane [GO:0160063];negative regulation of nodal signaling pathway [GO:1900108];endoplasmic reticulum membrane [GO:0005789];…	GO:0003140;GO:0005789;GO:0030246;GO:0043022;GO:0160063;GO:0160064;GO:1900108;GO:0005789;GO:0030246;GO:0032991;GO:0043022;GO:0160063;GO:0160064;GO:0005789;GO:0005789;GO:0030246;GO:0005789;GO:0030246;GO:0005789;GO:0030246;GO:0005789;GO:0030246;GO:0005789;GO:0030246;GO:0005789;GO:0005789;GO:0030246	139.44	246.15	31	37.3	171	34000000	26226000	32616000	31599000	32862000	30943000	39183000	35201000	31045000	3.09473e+07	3.18013e+07	35143000	4.14694e+06	975369	4.06931e+06	13.4	3.06707	11.5793
P62241;Q5JR95	40S ribosomal protein S8	RPS8	sp|P62241|RS8_HUMAN Small ribosomal subunit protein eS8 OS=Homo sapiens OX=9606 GN=RPS8 PE=1 SV=2;tr|Q5JR95|Q5JR95_HUMAN Small ribosomal subunit protein eS8 OS=Homo sapiens OX=9606 GN=RPS8 PE=1 SV=1	cytoplasm [GO:0005737];cytosol [GO:0005829];cytosolic ribosome [GO:0022626];cytosolic small ribosomal subunit [GO:0022627];endoplasmic reticulum [GO:0005783];extracellular exosome [GO:0070062];focal adhesion [GO:0005925];membrane [GO:0016020];nucleolus [GO:0005730];nucleoplasm [GO:0005654];nucleus [GO:0005634];ribonucleoprotein complex [GO:1990904];small-subunit processome [GO:0032040];RNA bindin…	GO:0000462;GO:0002181;GO:0003723;GO:0003735;GO:0005634;GO:0005654;GO:0005730;GO:0005737;GO:0005783;GO:0005829;GO:0005925;GO:0006412;GO:0016020;GO:0022626;GO:0022627;GO:0032040;GO:0042274;GO:0070062;GO:1990904;GO:0003735;GO:0005783;GO:0005829;GO:0005840;GO:0006412;GO:1990904	24.205	244.75	10	46.2	104	177560000	170870000	186200000	230590000	213220000	189930000	246680000	189790000	174420000	178210000	2.11247e+08	203630000	7.68564e+06	2.04017e+07	3.80662e+07	4.31269	9.65776	18.6938
Q12792;Q12792-3;Q12792-4;F8VS81	Twinfilin-1	TWF1	sp|Q12792|TWF1_HUMAN Twinfilin-1 OS=Homo sapiens OX=9606 GN=TWF1 PE=1 SV=3;sp|Q12792-3|TWF1_HUMAN Isoform 3 of Twinfilin-1 OS=Homo sapiens OX=9606 GN=TWF1;sp|Q12792-4|TWF1_HUMAN Isoform 4 of Twinfilin-1 OS=Homo sapiens OX=9606 GN=TWF1;tr|F8VS81|F8VS81_HUMA	actin cytoskeleton [GO:0015629];actin filament [GO:0005884];cell-cell junction [GO:0005911];cytoplasm [GO:0005737];cytosol [GO:0005829];filopodium [GO:0030175];focal adhesion [GO:0005925];myofibril [GO:0030016];perinuclear region of cytoplasm [GO:0048471];ruffle membrane [GO:0032587];actin binding [GO:0003779];actin filament binding [GO:0051015];actin monomer binding [GO:0003785];ATP binding [GO:…	GO:0003779;GO:0003785;GO:0005524;GO:0005546;GO:0005737;GO:0005829;GO:0005884;GO:0005911;GO:0005925;GO:0010591;GO:0010613;GO:0010976;GO:0015629;GO:0030016;GO:0030042;GO:0030175;GO:0030837;GO:0032587;GO:0042989;GO:0043538;GO:0045296;GO:0048471;GO:0051015;GO:0051016;GO:0003779;GO:0005829;GO:0005856;GO:0030837;GO:0003779;GO:0005856;GO:0030837	40.282	244.4	15	59.1	116	65781000	62108000	58885000	82259000	86630000	68902000	76094000	70505000	67175000	62258000	7.92637e+07	71258000	3.45045e+06	9.23577e+06	4.50693e+06	5.54217	11.652	6.3248
Q9P2J5;B4DER1;A0A6I8PIV1;A0A6I8PL42;A0A6I8PIT3;A0A6I8PRS0;Q9P2J5-2;A0A6I8PS05;A0A6I8PLB8;A0A6I8PLB3;A0A6I8PIP7	Leucine--tRNA ligase, cytoplasmic	LARS	sp|Q9P2J5|SYLC_HUMAN Leucine--tRNA ligase, cytoplasmic OS=Homo sapiens OX=9606 GN=LARS1 PE=1 SV=2;tr|B4DER1|B4DER1_HUMAN leucine--tRNA ligase OS=Homo sapiens OX=9606 GN=LARS1 PE=1 SV=1;tr|A0A6I8PIV1|A0A6I8PIV1_HUMAN leucine--tRNA ligase OS=Homo sapiens OX=	aminoacyl-tRNA synthetase multienzyme complex [GO:0017101];cytoplasm [GO:0005737];cytosol [GO:0005829];endomembrane system [GO:0012505];endoplasmic reticulum [GO:0005783];lysosome [GO:0005764];nuclear body [GO:0016604];aminoacyl-tRNA editing activity [GO:0002161];ATP binding [GO:0005524];glutamine-tRNA ligase activity [GO:0004819];GTPase activator activity [GO:0005096];leucine-tRNA ligase activit…	GO:0002161;GO:0004819;GO:0004823;GO:0005096;GO:0005524;GO:0005737;GO:0005764;GO:0005783;GO:0005829;GO:0006418;GO:0006425;GO:0006429;GO:0008361;GO:0012505;GO:0016604;GO:0017101;GO:0032008;GO:0034198;GO:0043547;GO:0071230;GO:0071233;GO:1904263;GO:1990253;GO:0002161;GO:0004823;GO:0005524;GO:0006429;GO:0002161;GO:0004823;GO:0005524;GO:0005829;GO:0006429;GO:0016604;GO:0002161;GO:0004823;GO:0005524;GO:…	134.46	243.55	39	42.9	214	82967000	83192000	75643000	52132000	46789000	51927000	55507000	53202000	47536000	8.06007e+07	5.02827e+07	5.20817e+07	4.29494e+06	3.02734e+06	4.1019e+06	5.32866	6.02064	7.8759
[truncated: 4,019 more rows]
[truncated: 2 more columns]

## Sheet: significant
Protein IDs	Protein names	Gene names	Fasta headers	Gene Ontology (GO)	Gene Ontology IDs	Cluster	Mean adi	SE adi	Mean den	SE den	Mean fib	SE fib	ANOVA q-value	LOG2 adi/den	LOG2 fib/den	LOG2 adi/fib	Significant pairs Tukey	SD adi	SD den	SD fib	CV adi, %	CV den, %	CV fib, %
[truncated: 218 more rows]

[truncated: 1 more sheets: selected]
